# Supplementary material for: Effect of environmental variance-based resilience selection on the gut metabolome of rabbits
Source: Genet Sel Evol. 2023 Mar 9;55:15. doi: 10.1186/s12711-023-00791-5 (PMC9996918; doi:10.1186/s12711-023-00791-5)
Supplement: Supplementary file 2 — Additional file 2: Table S1. Results of the Bayesian statistical analysis. The file includes (from left to right) the metabolite ID, posterior mean of the differences among the resilient and non-resilient rabbit populations (meanDiff), the probability of the difference being higher (if the difference is positive) or lower (if negative) than 0 (P0), the highest posterior interval density of 95% (HPD95), the chemical name of the metabolites and the general and specific pathways in which they are involved, the posterior error probability (PEP), the cumulative PEP, the metabolites identified by the Bayesian analysis (Bayes), the metabolites identified by the PLS-DA (PLS), and the biological origin determined for each metabolite. [file 12711_2023_791_MOESM2_ESM.xlsx]

## Sheet: complete_metabolites
Metabolite	meanDiff	P0	HPD95	Name	SUPER_PATH	SUB_PATH	PEP	cumPEP	N	Bayes	PLS	Origin
100015832	-1.2491	99.9694	[-1.89,-0.59]	behenoylcarnitine (C22)*	Lipid	Fatty Acid Metabolism (Acyl Carnitine, Long Chain Saturated)	0.000612245	0.000612245	1	1	1	Food related
100015833	-1.10541	99.8673	[-1.8,-0.42]	arachidoylcarnitine (C20)*	Lipid	Fatty Acid Metabolism (Acyl Carnitine, Long Chain Saturated)	0.00265306	0.00163265	2	1	1	Food related
100020377	-1.07307	99.7551	[-1.77,-0.37]	ethyl beta-glucopyranoside	Xenobiotics	Food Component/Plant	0.00489796	0.00272109	3	1	1	Unknown
240	-1.03699	99.6684	[-1.75,-0.31]	3-(4-hydroxyphenyl)lactate	Amino Acid	Tyrosine Metabolism	0.00663265	0.00369898	4	1	1	Microbiota
100001734	-1.03609	99.6378	[-1.74,-0.3]	N6-acetyllysine	Amino Acid	Lysine Metabolism	0.0072449	0.00440816	5	1	1	Co-Metabolism
100001619	0.992155	99.5255	[0.29,1.74]	glycerophosphoglycerol	Lipid	Glycerolipid Metabolism	0.0094898	0.0052551	6	1	1	Unknown
100000454	-0.992464	99.4694	[-1.72,-0.26]	5-aminovalerate	Amino Acid	Lysine Metabolism	0.0106122	0.00602041	7	1	1	Microbiota
100021478	-0.961613	99.449	[-1.71,-0.25]	1-methyl-5-imidazolelactate	Amino Acid	Histidine Metabolism	0.0110204	0.00664541	8	1	0	Unknown
100001948	-0.954116	99.2704	[-1.7,-0.24]	succinylcarnitine (C4-DC)	Energy	TCA Cycle	0.0145918	0.00752834	9	1	1	Food related
100001725	0.933441	99.1633	[0.21,1.69]	equol	Xenobiotics	Food Component/Plant	0.0167347	0.00844898	10	1	1	Microbiota
100001391	-0.936458	99.1378	[-1.66,-0.17]	stearoylcarnitine (C18)	Lipid	Fatty Acid Metabolism (Acyl Carnitine, Long Chain Saturated)	0.0172449	0.00924861	11	1	0	Food related
100000115	-0.91497	99.0255	[-1.63,-0.13]	diaminopimelate	Xenobiotics	Bacterial/Fungal	0.0194898	0.010102	12	1	0	Microbiota
100000715	-0.914262	99.0102	[-1.67,-0.19]	1-methylguanidine	Amino Acid	Guanidino and Acetamido Metabolism	0.0197959	0.0108477	13	1	0	Food related
923	-0.899589	98.9898	[-1.63,-0.16]	dihydroorotate	Nucleotide	Pyrimidine Metabolism, Orotate containing	0.0202041	0.011516	14	1	0	Co-Metabolism
100015834	-0.903352	98.9694	[-1.66,-0.16]	lignoceroylcarnitine (C24)*	Lipid	Fatty Acid Metabolism (Acyl Carnitine, Long Chain Saturated)	0.0206122	0.0121224	15	1	0	Unknown
100015860	-0.84342	98.4694	[-1.58,-0.08]	erucoyl ethanolamide (22:1)*	Lipid	Endocannabinoid	0.0306122	0.0132781	16	1	0	Unknown
806	0.828064	98.4286	[0.09,1.58]	dimethylglycine	Amino Acid	Glycine, Serine and Threonine Metabolism	0.0314286	0.0143457	17	1	0	Co-Metabolism
100000808	-0.831336	98.3061	[-1.59,-0.07]	cysteine s-sulfate	Amino Acid	Methionine, Cysteine, SAM and Taurine Metabolism	0.0338776	0.0154308	18	1	1	Unknown
100001256	-0.823718	98.1735	[-1.57,-0.04]	N-acetylphenylalanine	Amino Acid	Phenylalanine Metabolism	0.0365306	0.0165414	19	1	0	Microbiota
100008976	-0.796472	97.8265	[-1.56,-0.03]	1-stearoyl-2-linoleoyl-GPE (18:0/18:2)*	Lipid	Phosphatidylethanolamine (PE)	0.0434694	0.0178878	20	1	0	Food related
100001102	0.794329	97.8163	[0.05,1.58]	dodecanedioate (C12-DC)	Lipid	Fatty Acid, Dicarboxylate	0.0436735	0.0191156	21	1	0	Food related
100000265	-0.786648	97.801	[-1.55,-0.02]	kynurenine	Amino Acid	Tryptophan Metabolism	0.0439796	0.0202458	22	1	0	Co-Metabolism
100015870	-0.777481	97.6888	[-1.57,-0.02]	eicosanoylsphingosine (d20:1)*	Lipid	Sphingosines	0.0462245	0.0213753	23	1	0	Unknown
100020487	-0.776498	97.6276	[-1.55,-0.02]	N-acetyl-isoputreanine	Amino Acid	Polyamine Metabolism	0.047449	0.0224617	24	1	0	Unknown
250	-0.772903	97.5357	[-1.54,0]	biliverdin	Cofactors and Vitamins	Hemoglobin and Porphyrin Metabolism	0.0492857	0.0235347	25	1	0	Drug related
1083	-0.771895	97.5357	[-1.58,-0.02]	N-acetylmethionine	Amino Acid	Methionine, Cysteine, SAM and Taurine Metabolism	0.0492857	0.0245251	26	1	0	Co-Metabolism
100005717	0.775311	97.5255	[0.01,1.57]	1-palmitoyl-GPG (16:0)*	Lipid	Lysophospholipid	0.0494898	0.0254497	27	1	0	Unknown
100010885	0.75336	97.3724	[-0.01,1.53]	1-palmitoyl-galactosylglycerol (16:0)*	Lipid	Galactosyl Glycerolipids	0.052551	0.0264176	28	1	0	Unknown
100000631	-0.752343	97.3724	[-1.53,0]	N-oleoyl-sphingosine (d18:1/18:1)*	Lipid	Ceramides	0.052551	0.0273188	29	1	0	Unknown
1258	-0.750973	97.2653	[-1.51,0.04]	anthranilate	Amino Acid	Tryptophan Metabolism	0.0546939	0.0282313	30	1	0	Co-Metabolism
363	-0.756367	97.2092	[-1.52,0.03]	myo-inositol	Lipid	Inositol Metabolism	0.0558163	0.0291211	31	1	0	Co-Metabolism
100015853	-0.753114	97.102	[-1.53,0.02]	arachidoyl ethanolamide (20:0)*	Lipid	Endocannabinoid	0.0579592	0.0300223	32	1	0	Unknown
100022120	-0.735648	96.9133	[-1.51,0.03]	oxindolylalanine	Amino Acid	Tryptophan Metabolism	0.0617347	0.0309833	33	1	0	Unknown
100002500	-0.74204	96.8776	[-1.53,0.03]	formiminoglutamate	Amino Acid	Histidine Metabolism	0.062449	0.0319088	34	1	0	Co-Metabolism
100009078	-0.733396	96.7653	[-1.48,0.08]	1-oleoyl-2-linoleoyl-GPE (18:1/18:2)*	Lipid	Phosphatidylethanolamine (PE)	0.0646939	0.0328455	35	1	0	Food related
100002254	-0.724356	96.7551	[-1.51,0.03]	stearoyl ethanolamide	Lipid	Endocannabinoid	0.064898	0.0337358	36	1	0	Food related
799	0.713919	96.7194	[-0.03,1.5]	betaine	Amino Acid	Glycine, Serine and Threonine Metabolism	0.0656122	0.0345974	37	1	1	Food related
100000773	-0.720464	96.7092	[-1.49,0.06]	3-hydroxyoctanoate	Lipid	Fatty Acid, Monohydroxy	0.0658163	0.0354189	38	1	0	Unknown
100015854	-0.720243	96.7041	[-1.5,0.04]	behenoyl ethanolamide (22:0)*	Lipid	Endocannabinoid	0.0659184	0.0362009	39	1	0	Unknown
100001739	-0.70802	96.4898	[-1.51,0.03]	dihomo-linolenate (20:3n3 or n6)	Lipid	Long Chain Polyunsaturated Fatty Acid (n3 and n6)	0.0702041	0.037051	40	1	0	Co-Metabolism
1021	-0.713102	96.4031	[-1.46,0.09]	5-oxoproline	Amino Acid	Glutathione Metabolism	0.0719388	0.0379019	41	1	0	Co-Metabolism
100000774	0.713646	96.3827	[-0.04,1.52]	phenyllactate (PLA)	Amino Acid	Phenylalanine Metabolism	0.0723469	0.0387221	42	1	0	Microbiota
100001622	0.714793	96.2908	[-0.09,1.48]	2-(4-hydroxyphenyl)propionate	Xenobiotics	Benzoate Metabolism	0.0741837	0.0395467	43	1	0	Unknown
381	-0.711102	96.2704	[-1.48,0.09]	2-aminoadipate	Amino Acid	Lysine Metabolism	0.0745918	0.0403432	44	1	0	Co-Metabolism
100001570	-0.712349	96.2245	[-1.5,0.06]	1-linoleoyl-GPE (18:2)*	Lipid	Lysophospholipid	0.0755102	0.0411247	45	1	0	Food related
537	-0.705784	96.1684	[-1.48,0.1]	trans-urocanate	Amino Acid	Histidine Metabolism	0.0766327	0.0418966	46	1	0	Co-Metabolism
100001858	-0.703757	96.1378	[-1.5,0.08]	N-arachidoyl-sphingosine (d18:1/20:0)*	Lipid	Ceramides	0.0772449	0.0426487	47	1	0	Unknown
100002204	-0.699983	96.0765	[-1.48,0.08]	N-acetyl-3-methylhistidine*	Amino Acid	Histidine Metabolism	0.0784694	0.043395	48	1	0	Unknown
100000776	-0.707856	96.0357	[-1.51,0.07]	palmitoylcarnitine (C16)	Lipid	Fatty Acid Metabolism (Acyl Carnitine, Long Chain Saturated)	0.0792857	0.0441274	49	1	0	Co-Metabolism
100001856	-0.700229	95.949	[-1.47,0.11]	1-stearoyl-2-oleoyl-GPE (18:0/18:1)	Lipid	Phosphatidylethanolamine (PE)	0.0810204	0.0448653	50	1	0	Food related
100008954	-0.695248	95.949	[-1.48,0.1]	palmitoyl dihydrosphingomyelin (d18:0/16:0)*	Lipid	Dihydrosphingomyelins	0.0810204	0.0455742	51	1	1	Food related
503	-0.694827	95.9286	[-1.49,0.07]	serine	Amino Acid	Glycine, Serine and Threonine Metabolism	0.0814286	0.0462637	52	1	1	Co-Metabolism
100001623	0.696168	95.9184	[-0.1,1.48]	3-(2-hydroxyphenyl)propionate	Xenobiotics	Benzoate Metabolism	0.0816327	0.0469311	53	1	0	Food related
100016038	-0.686216	95.8929	[-1.49,0.07]	(N(1) + N(8))-acetylspermidine	Amino Acid	Polyamine Metabolism	0.0821429	0.0475831	54	1	0	Unknown
100002070	0.701627	95.8776	[-0.11,1.47]	2-hydroxyglutarate	Lipid	Fatty Acid, Dicarboxylate	0.082449	0.0482171	55	1	0	Co-Metabolism
340	-0.681858	95.7653	[-1.45,0.1]	glycine	Amino Acid	Glycine, Serine and Threonine Metabolism	0.0846939	0.0488684	56	1	0	Co-Metabolism
100000264	-0.69352	95.7653	[-1.49,0.1]	indole	Amino Acid	Tryptophan Metabolism	0.0846939	0.049497	57	1	0	Microbiota
100002913	-0.691879	95.7551	[-1.45,0.13]	ursocholate	Lipid	Secondary Bile Acid Metabolism	0.084898	0.0501073	58	1	0	Food related
100001112	-0.68498	95.7347	[-1.49,0.09]	3-hydroxylaurate	Lipid	Fatty Acid, Monohydroxy	0.0853061	0.0507039	59	1	0	Microbiota
418	-0.692135	95.7194	[-1.48,0.09]	methylmalonate (MMA)	Lipid	Fatty Acid Metabolism (also BCAA Metabolism)	0.0856122	0.0512857	60	1	0	Co-Metabolism
100006430	-0.684461	95.6837	[-1.46,0.11]	arabitol/xylitol	Carbohydrate	Pentose Metabolism	0.0863265	0.0518602	61	1	0	Unknown
100000802	0.67781	95.602	[-0.1,1.47]	acetylcarnitine (C2)	Lipid	Fatty Acid Metabolism (Acyl Carnitine, Short Chain)	0.0879592	0.0524424	62	1	0	Drug related
100006314	-0.674821	95.4847	[-1.45,0.12]	sphingomyelin (d17:1/16:0, d18:1/15:0, d16:1/17:0)*	Lipid	Sphingomyelins	0.0903061	0.0530434	63	1	0	Food related
100000042	-0.672633	95.4745	[-1.46,0.11]	3-methylhistidine	Amino Acid	Histidine Metabolism	0.0905102	0.0536288	64	1	0	Co-Metabolism
50	-0.672064	95.398	[-1.45,0.13]	spermidine	Amino Acid	Polyamine Metabolism	0.0920408	0.0542198	65	1	0	Co-Metabolism
100009225	-0.666145	95.3316	[-1.45,0.12]	1-(1-enyl-stearoyl)-2-linoleoyl-GPE (P-18:0/18:2)*	Lipid	Plasmalogen	0.0933673	0.0548129	66	1	0	Unknown
297	-0.666962	95.2908	[-1.43,0.14]	sphingosine	Lipid	Sphingosines	0.0941837	0.0554005	67	0	0	Unknown
460	-0.660436	95.2245	[-1.43,0.16]	phenylalanine	Amino Acid	Phenylalanine Metabolism	0.0955102	0.0559904	68	0	0	Co-Metabolism
100021918	-0.669131	95.2143	[-1.44,0.14]	2,4-di-tert-butylphenol	Xenobiotics	Chemical	0.0957143	0.0565661	69	0	0	Co-Metabolism
229	-0.655263	95.2041	[-1.46,0.11]	arachidonate (20:4n6)	Lipid	Long Chain Polyunsaturated Fatty Acid (n3 and n6)	0.0959184	0.0571283	70	0	0	Unknown
100006436	-0.661598	95.1939	[-1.45,0.12]	diethyl phosphate	Xenobiotics	Chemical	0.0961224	0.0576775	71	0	0	Co-Metabolism
100008977	-0.663174	95.1633	[-1.45,0.14]	1-stearoyl-2-arachidonoyl-GPE (18:0/20:4)	Lipid	Phosphatidylethanolamine (PE)	0.0967347	0.05822	72	0	0	Unknown
100003185	-0.671185	95.1276	[-1.47,0.12]	leucylglycine	Peptide	Dipeptide	0.097449	0.0587573	73	0	0	Food related
1547	-0.661382	95.0102	[-1.49,0.1]	N-stearoyl-sphingosine (d18:1/18:0)*	Lipid	Ceramides	0.0997959	0.0593119	74	0	0	Unknown
100008999	-0.655678	94.9286	[-1.44,0.14]	1-(1-enyl-stearoyl)-2-arachidonoyl-GPE (P-18:0/20:4)*	Lipid	Plasmalogen	0.101429	0.0598735	75	0	0	Drug related
100000098	-0.645282	94.8061	[-1.45,0.14]	5-(2-Hydroxyethyl)-4-methylthiazole	Cofactors and Vitamins	Thiamine Metabolism	0.103878	0.0604525	76	0	0	Microbiota
1268	-0.63866	94.7857	[-1.41,0.18]	gamma-glutamylleucine	Peptide	Gamma-glutamyl Amino Acid	0.104286	0.0610217	77	0	0	Food related
397	-0.643156	94.7653	[-1.43,0.14]	leucine	Amino Acid	Leucine, Isoleucine and Valine Metabolism	0.104694	0.0615816	78	0	0	Co-Metabolism
100015855	-0.644872	94.7602	[-1.42,0.17]	lignoceroyl ethanolamide (24:0)*	Lipid	Endocannabinoid	0.104796	0.0621286	79	0	0	Unknown
100001635	-0.652217	94.7551	[-1.44,0.15]	ectoine	Xenobiotics	Chemical	0.104898	0.0626633	80	0	0	Microbiota
100015638	-0.643063	94.648	[-1.4,0.17]	2-hydroxynervonate*	Lipid	Fatty Acid, Monohydroxy	0.107041	0.0632111	81	0	0	Unknown
100002784	-0.638625	94.602	[-1.45,0.13]	2-oxoarginine*	Amino Acid	Urea cycle; Arginine and Proline Metabolism	0.107959	0.0637568	82	0	0	Co-Metabolism
100019894	-0.645889	94.5714	[-1.43,0.15]	2-hydroxylignocerate*	Lipid	Fatty Acid, Monohydroxy	0.108571	0.0642968	83	0	0	Food related
100001181	-0.639988	94.5612	[-1.44,0.15]	docosapentaenoate (n3 DPA; 22:5n3)	Lipid	Long Chain Polyunsaturated Fatty Acid (n3 and n6)	0.108776	0.0648263	84	0	0	Food related
409	0.646438	94.551	[-0.13,1.44]	malate	Energy	TCA Cycle	0.10898	0.0653457	85	0	0	Co-Metabolism
100003183	-0.644027	94.5051	[-1.42,0.17]	leucylglutamine*	Peptide	Dipeptide	0.109898	0.0658638	86	0	0	Unknown
100015857	-0.639136	94.4694	[-1.42,0.15]	nervonoyl ethanolamide (24:1)*	Lipid	Endocannabinoid	0.110612	0.0663781	87	0	0	Unknown
100015637	-0.644464	94.4541	[-1.45,0.15]	2-hydroxybehenate	Lipid	Fatty Acid, Monohydroxy	0.110918	0.0668843	88	0	0	Unknown
100004182	-0.633302	94.4439	[-1.4,0.18]	3b-hydroxy-5-cholenoic acid	Lipid	Secondary Bile Acid Metabolism	0.111122	0.0673813	89	0	0	Unknown
100010877	0.63275	94.4235	[-0.15,1.44]	1,2-dilinolenoyl-galactosylglycerol (18:3/18:3)*	Lipid	Galactosyl Glycerolipids	0.111531	0.0678719	90	0	0	Unknown
100001310	0.627781	94.4031	[-0.17,1.4]	nicotinamide riboside	Cofactors and Vitamins	Nicotinate and Nicotinamide Metabolism	0.111939	0.0683561	91	0	0	Unknown
100008928	-0.635231	94.3929	[-1.44,0.16]	2-hydroxybutyrate/2-hydroxyisobutyrate	Amino Acid	Glutathione Metabolism	0.112143	0.0688321	92	0	0	Unknown
100020696	0.642688	94.3214	[-0.16,1.44]	2-palmitoyl-galactosylglycerol (16:0)*	Lipid	Galactosyl Glycerolipids	0.113571	0.0693131	93	0	0	Unknown
407	-0.641202	94.25	[-1.45,0.15]	lysine	Amino Acid	Lysine Metabolism	0.115	0.0697992	94	0	0	Co-Metabolism
100020859	-0.625793	94.2449	[-1.43,0.16]	12-ketolithocholate	Lipid	Secondary Bile Acid Metabolism	0.115102	0.070276	95	0	0	Food related
338	-0.625026	94.2143	[-1.45,0.15]	gluconate	Xenobiotics	Food Component/Plant	0.115714	0.0707494	96	0	0	Co-Metabolism
1052	-0.630337	94.1786	[-1.43,0.15]	glycerate	Carbohydrate	Glycolysis, Gluconeogenesis, and Pyruvate Metabolism	0.116429	0.0712203	97	0	0	Co-Metabolism
565	-0.619612	94.0867	[-1.41,0.18]	tryptophan	Amino Acid	Tryptophan Metabolism	0.118265	0.0717003	98	0	0	Co-Metabolism
480	-0.621185	94.0153	[-1.4,0.19]	proline	Amino Acid	Urea cycle; Arginine and Proline Metabolism	0.119694	0.0721851	99	0	0	Co-Metabolism
1216	-0.617529	93.9847	[-1.4,0.19]	N-acetyl-beta-glucosaminylamine	Carbohydrate	Aminosugar Metabolism	0.120306	0.0726663	100	0	0	Unknown
100000285	0.615941	93.9388	[-0.18,1.42]	N-alpha-acetylornithine	Amino Acid	Urea cycle; Arginine and Proline Metabolism	0.121224	0.0731471	101	0	0	Co-Metabolism
355	-0.627418	93.9082	[-1.45,0.15]	histidine	Amino Acid	Histidine Metabolism	0.121837	0.0736244	102	0	0	Co-Metabolism
100001262	-0.610876	93.8316	[-1.45,0.15]	gamma-glutamyl-epsilon-lysine	Peptide	Gamma-glutamyl Amino Acid	0.123367	0.0741074	103	0	0	Unknown
100020860	-0.619035	93.8214	[-1.43,0.16]	3-dehydrodeoxycholate	Lipid	Secondary Bile Acid Metabolism	0.123571	0.074583	104	0	0	Food related
815	-0.6145	93.7653	[-1.41,0.18]	tyrosine	Amino Acid	Tyrosine Metabolism	0.124694	0.0750603	105	0	0	Co-Metabolism
100019761	-0.611467	93.7296	[-1.41,0.17]	N-palmitoyl-phytosphingosine (t18:0/16:0)	Lipid	Dihydroceramides	0.125408	0.0755352	106	0	0	Unknown
100021376	-0.610784	93.648	[-1.4,0.19]	3-hydroxymargaroylglycine	Lipid	Fatty Acid Metabolism (Acyl Glycine)	0.127041	0.0760166	107	0	0	Co-Metabolism
1025	-0.607284	93.648	[-1.41,0.19]	pipecolate	Amino Acid	Lysine Metabolism	0.127041	0.076489	108	0	0	Unknown
100000283	-0.613005	93.6224	[-1.41,0.21]	N-acetylmuramate	Carbohydrate	Aminosugar Metabolism	0.127551	0.0769575	109	0	0	Microbiota
249	-0.602399	93.551	[-1.41,0.18]	carnosine	Amino Acid	Histidine Metabolism	0.12898	0.0774304	110	0	0	Co-Metabolism
415	-0.601668	93.5306	[-1.41,0.18]	methionine	Amino Acid	Methionine, Cysteine, SAM and Taurine Metabolism	0.129388	0.0778985	111	0	0	Co-Metabolism
100001606	-0.611111	93.5255	[-1.4,0.19]	cholesterol sulfate	Lipid	Sterol	0.12949	0.0783591	112	0	0	Unknown
100009069	-0.606883	93.5153	[-1.43,0.17]	1-(1-enyl-palmitoyl)-2-linoleoyl-GPE (P-16:0/18:2)*	Lipid	Plasmalogen	0.129694	0.0788134	113	0	0	Unknown
100009002	-0.606685	93.5102	[-1.39,0.21]	1-(1-enyl-palmitoyl)-2-arachidonoyl-GPE (P-16:0/20:4)*	Lipid	Plasmalogen	0.129796	0.0792607	114	0	0	Unknown
100001586	-0.605573	93.5	[-1.42,0.17]	gulonate*	Cofactors and Vitamins	Ascorbate and Aldarate Metabolism	0.13	0.0797019	115	0	0	Co-Metabolism
100004206	0.599481	93.4949	[-0.18,1.41]	2,8-quinolinediol	Xenobiotics	Food Component/Plant	0.130102	0.0801363	116	0	0	Unknown
391	-0.604905	93.3878	[-1.4,0.18]	citrulline	Amino Acid	Urea cycle; Arginine and Proline Metabolism	0.132245	0.0805817	117	0	0	Co-Metabolism
172	0.594793	93.3673	[-0.17,1.41]	guanine	Nucleotide	Purine Metabolism, Guanine containing	0.132653	0.081023	118	0	0	Co-Metabolism
100008920	-0.603772	93.3622	[-1.37,0.24]	sphingomyelin (d18:1/17:0, d17:1/18:0, d19:1/16:0)	Lipid	Sphingomyelins	0.132755	0.0814577	119	0	0	Food related
566	-0.598376	93.3367	[-1.38,0.21]	valine	Amino Acid	Leucine, Isoleucine and Valine Metabolism	0.133265	0.0818895	120	0	0	Co-Metabolism
100000258	0.600483	93.301	[-0.2,1.4]	glycerol 3-phosphate	Lipid	Glycerolipid Metabolism	0.13398	0.08232	121	0	0	Microbiota
100002568	-0.599022	93.301	[-1.38,0.21]	L-urobilin	Cofactors and Vitamins	Hemoglobin and Porphyrin Metabolism	0.13398	0.0827434	122	0	0	Unknown
194	-0.590744	93.2296	[-1.38,0.19]	N-formylmethionine	Amino Acid	Methionine, Cysteine, SAM and Taurine Metabolism	0.135408	0.0831716	123	0	0	Microbiota
1215	-0.601979	93.2092	[-1.41,0.19]	N-acetylglucosaminylasparagine	Carbohydrate	Aminosugar Metabolism	0.135816	0.0835961	124	0	0	Unknown
100000551	-0.582288	93.0204	[-1.37,0.23]	4-methyl-2-oxopentanoate	Amino Acid	Leucine, Isoleucine and Valine Metabolism	0.139592	0.0840441	125	0	0	Co-Metabolism
100002107	-0.594971	93.0051	[-1.35,0.25]	palmitoyl sphingomyelin (d18:1/16:0)	Lipid	Sphingomyelins	0.139898	0.0844874	126	0	0	Food related
100002796	-0.593525	92.9286	[-1.41,0.2]	cis-4-decenoate (10:1n6)*	Lipid	Medium Chain Fatty Acid	0.141429	0.0849357	127	0	0	Food related
100008914	-0.584671	92.898	[-1.39,0.21]	1-palmitoyl-2-arachidonoyl-GPC (16:0/20:4n6)	Lipid	Phosphatidylcholine (PC)	0.142041	0.0853819	128	0	0	Food related
100015609	-0.589613	92.8673	[-1.4,0.19]	N-palmitoyl-sphingadienine (d18:2/16:0)*	Lipid	Ceramides	0.142653	0.0858258	129	0	0	Unknown
100001208	0.588163	92.8571	[-0.22,1.37]	1-methyl-4-imidazoleacetate	Amino Acid	Histidine Metabolism	0.142857	0.0862645	130	0	0	Co-Metabolism
392	-0.589635	92.801	[-1.37,0.21]	saccharopine	Amino Acid	Lysine Metabolism	0.14398	0.0867051	131	0	0	Co-Metabolism
564	-0.585022	92.7449	[-1.37,0.22]	threonine	Amino Acid	Glycine, Serine and Threonine Metabolism	0.145102	0.0871475	132	0	0	Co-Metabolism
234	-0.581057	92.7194	[-1.39,0.21]	aspartate	Amino Acid	Alanine and Aspartate Metabolism	0.145612	0.0875871	133	0	0	Co-Metabolism
100001614	0.567554	92.4286	[-0.23,1.34]	hexadecanedioate (C16-DC)	Lipid	Fatty Acid, Dicarboxylate	0.151429	0.0880635	134	0	0	Unknown
302	-0.568003	92.3112	[-1.36,0.24]	deoxycholate	Lipid	Secondary Bile Acid Metabolism	0.153776	0.0885503	135	0	0	Drug related
100000997	-0.569009	92.2908	[-1.35,0.26]	3-hydroxydecanoate	Lipid	Fatty Acid, Monohydroxy	0.154184	0.0890329	136	0	0	Unknown
254	-0.568487	92.2041	[-1.39,0.22]	3-hydroxybutyrate (BHBA)	Lipid	Ketone Bodies	0.155918	0.0895211	137	0	0	Unknown
100021374	0.570751	92.0765	[-0.24,1.38]	branched chain 14:0 dicarboxylic acid**	Lipid	Fatty Acid, Dicarboxylate	0.158469	0.0900207	138	0	0	Unknown
100001148	0.567946	92.0408	[-0.23,1.37]	5-hydroxyhexanoate	Lipid	Fatty Acid, Monohydroxy	0.159184	0.0905183	139	0	0	Microbiota
100001621	0.559972	91.9796	[-0.21,1.38]	glycerophosphoinositol*	Lipid	Phospholipid Metabolism	0.160408	0.0910175	140	0	0	Microbiota
376	-0.567347	91.8163	[-1.4,0.21]	isoleucine	Amino Acid	Leucine, Isoleucine and Valine Metabolism	0.163673	0.0915328	141	0	0	Co-Metabolism
100000987	0.559186	91.7806	[-0.24,1.36]	2-linoleoylglycerol (18:2)	Lipid	Monoacylglycerol	0.164388	0.0920458	142	0	0	Food related
507	-0.559253	91.7398	[-1.36,0.23]	spermine	Amino Acid	Polyamine Metabolism	0.165204	0.0925574	143	0	0	Co-Metabolism
100000873	0.558069	91.7296	[-0.24,1.37]	galacturonate	Xenobiotics	Food Component/Plant	0.165408	0.0930634	144	0	0	Drug related
100001613	0.552243	91.7194	[-0.23,1.4]	tetradecanedioate (C14-DC)	Lipid	Fatty Acid, Dicarboxylate	0.165612	0.0935637	145	0	0	Food related
100000639	-0.560742	91.6786	[-1.36,0.25]	1-stearoyl-2-oleoyl-GPS (18:0/18:1)	Lipid	Phosphatidylserine (PS)	0.166429	0.0940628	146	0	0	Food related
100003169	-0.555881	91.6735	[-1.37,0.24]	isoleucylglycine	Peptide	Dipeptide	0.166531	0.0945557	147	0	0	Unknown
100002227	-0.554857	91.648	[-1.34,0.26]	4-cholesten-3-one	Lipid	Sterol	0.167041	0.0950455	148	0	0	Microbiota
100001386	-0.551742	91.6276	[-1.35,0.25]	heme	Cofactors and Vitamins	Hemoglobin and Porphyrin Metabolism	0.167449	0.0955314	149	0	0	Co-Metabolism
100009009	-0.553993	91.5408	[-1.34,0.26]	1-(1-enyl-palmitoyl)-2-linoleoyl-GPC (P-16:0/18:2)*	Lipid	Plasmalogen	0.169184	0.0960224	150	0	0	Food related
1004	-0.547778	91.5306	[-1.32,0.29]	xanthine	Nucleotide	Purine Metabolism, (Hypo)Xanthine/Inosine containing	0.169388	0.0965083	151	0	0	Co-Metabolism
100000125	0.550504	91.4643	[-0.27,1.36]	2'-deoxycytidine	Nucleotide	Pyrimidine Metabolism, Cytidine containing	0.170714	0.0969965	152	0	0	Unknown
211	0.552389	91.398	[-0.27,1.35]	2'-deoxyadenosine	Nucleotide	Purine Metabolism, Adenine containing	0.172041	0.097487	153	0	0	Co-Metabolism
100003001	-0.543312	91.2806	[-1.36,0.26]	1-(1-enyl-stearoyl)-GPE (P-18:0)*	Lipid	Lysoplasmalogen	0.174388	0.0979864	154	0	0	Unknown
100001580	-0.542083	91.2347	[-1.38,0.24]	docosapentaenoate (n6 DPA; 22:5n6)	Lipid	Long Chain Polyunsaturated Fatty Acid (n3 and n6)	0.175306	0.0984852	155	0	0	Food related
100019981	-0.548148	91.1888	[-1.35,0.26]	heptenedioate (C7:1-DC)*	Lipid	Fatty Acid, Dicarboxylate	0.176224	0.0989835	156	0	0	Unknown
100006056	-0.543757	91.1684	[-1.36,0.24]	N-formylphenylalanine	Amino Acid	Tyrosine Metabolism	0.176633	0.0994781	157	0	0	Unknown
100001577	-0.550253	91.1224	[-1.36,0.25]	N-acetylcitrulline	Amino Acid	Urea cycle; Arginine and Proline Metabolism	0.177551	0.0999722	158	0	0	Unknown
100001040	0.545356	91.0663	[-0.29,1.34]	1-linoleoylglycerol (18:2)	Lipid	Monoacylglycerol	0.178673	0.100467	159	0	0	Unknown
100001495	-0.543639	90.9847	[-1.36,0.26]	pantetheine	Cofactors and Vitamins	Pantothenate and CoA Metabolism	0.180306	0.100966	160	0	0	Co-Metabolism
100001445	0.542756	90.9592	[-0.26,1.36]	1-palmitoyl-GPA (16:0)	Lipid	Lysophospholipid	0.180816	0.101462	161	0	0	Unknown
1518	-0.545409	90.9337	[-1.36,0.26]	N-palmitoyl-sphingosine (d18:1/16:0)	Lipid	Ceramides	0.181327	0.101955	162	0	0	Food related
100004396	-0.541919	90.9286	[-1.32,0.31]	3-hydroxyadipate	Lipid	Fatty Acid, Dicarboxylate	0.181429	0.102443	163	0	0	Unknown
100001334	0.544033	90.8724	[-0.23,1.39]	N-acetylproline	Amino Acid	Urea cycle; Arginine and Proline Metabolism	0.182551	0.102931	164	0	0	Unknown
100003196	-0.537091	90.8163	[-1.34,0.29]	lysylleucine	Peptide	Dipeptide	0.183673	0.103421	165	0	0	Unknown
100002362	-0.533925	90.7755	[-1.34,0.27]	maltol	Xenobiotics	Food Component/Plant	0.18449	0.103909	166	0	0	Food related
100020478	-0.539964	90.7398	[-1.32,0.28]	dodecadienoate (12:2)*	Lipid	Fatty Acid, Dicarboxylate	0.185204	0.104396	167	0	0	Unknown
100005986	-0.533497	90.6071	[-1.33,0.28]	sphingomyelin (d18:1/24:1, d18:2/24:0)*	Lipid	Sphingomyelins	0.187857	0.104892	168	0	0	Food related
100001316	0.529527	90.5408	[-0.28,1.35]	nicotinate ribonucleoside	Cofactors and Vitamins	Nicotinate and Nicotinamide Metabolism	0.189184	0.105391	169	0	0	Unknown
100000036	-0.522254	90.4796	[-1.32,0.31]	3-methyl-2-oxovalerate	Amino Acid	Leucine, Isoleucine and Valine Metabolism	0.190408	0.105891	170	0	0	Unknown
100008990	-0.523005	90.4082	[-1.32,0.29]	1-palmitoyl-2-arachidonoyl-GPE (16:0/20:4)*	Lipid	Phosphatidylethanolamine (PE)	0.191837	0.106394	171	0	0	Food related
100008994	-0.527084	90.3622	[-1.35,0.26]	1-stearoyl-2-linoleoyl-GPI (18:0/18:2)	Lipid	Phosphatidylinositol (PI)	0.192755	0.106896	172	0	0	Unknown
100009027	-0.51971	90.3622	[-1.34,0.28]	sphingomyelin (d18:0/18:0, d19:0/17:0)*	Lipid	Dihydrosphingomyelins	0.192755	0.107392	173	0	0	Food related
100015735	-0.527553	90.3469	[-1.33,0.27]	ceramide (d18:1/14:0, d16:1/16:0)*	Lipid	Ceramides	0.193061	0.107885	174	0	0	Food related
922	-0.520265	90.3418	[-1.31,0.3]	N-stearoyl-sphinganine (d18:0/18:0)*	Lipid	Dihydroceramides	0.193163	0.108372	175	0	0	Food related
100020343	-0.522449	90.1429	[-1.31,0.31]	tetradecadienoate (14:2)*	Lipid	Long Chain Polyunsaturated Fatty Acid (n3 and n6)	0.197143	0.108876	176	0	0	Unknown
561	-0.507119	89.9694	[-1.27,0.33]	glutamate	Amino Acid	Glutamate Metabolism	0.200612	0.109395	177	0	0	Unknown
100001258	-0.520388	89.9694	[-1.36,0.26]	glycylleucine	Peptide	Dipeptide	0.200612	0.109907	178	0	0	Co-Metabolism
873	0.511755	89.9643	[-0.32,1.29]	thiamin (Vitamin B1)	Cofactors and Vitamins	Thiamine Metabolism	0.200714	0.110414	179	0	1	Co-Metabolism
100008980	-0.513613	89.949	[-1.35,0.28]	1-stearoyl-2-linoleoyl-GPC (18:0/18:2)*	Lipid	Phosphatidylcholine (PC)	0.20102	0.110918	180	0	0	Food related
100021071	-0.510946	89.8061	[-1.27,0.32]	vitamin D3 sulfate	Cofactors and Vitamins	Vitamin D Metabolism	0.203878	0.111431	181	0	0	Unknown
1537	-0.50996	89.6531	[-1.34,0.29]	1-palmitoyl-2-linoleoyl-GPC (16:0/18:2)	Lipid	Phosphatidylcholine (PC)	0.206939	0.111956	182	0	0	Food related
100015731	-0.512373	89.5663	[-1.32,0.33]	N-palmitoyl-heptadecasphingosine (d17:1/16:0)*	Lipid	Ceramides	0.208673	0.112485	183	0	0	Co-Metabolism
100000011	-0.507566	89.5663	[-1.34,0.3]	phenylacetate	Amino Acid	Phenylalanine Metabolism	0.208673	0.113007	184	0	0	Unknown
100001180	-0.501161	89.5204	[-1.32,0.32]	2-hydroxymyristate	Lipid	Fatty Acid, Monohydroxy	0.209592	0.11353	185	0	0	Unknown
100003641	-0.50823	89.5204	[-1.33,0.28]	valylglycine	Peptide	Dipeptide	0.209592	0.114046	186	0	0	Food related
100001869	-0.506156	89.5102	[-1.32,0.29]	1-stearoyl-2-arachidonoyl-GPC (18:0/20:4)	Lipid	Phosphatidylcholine (PC)	0.209796	0.114558	187	0	0	Food related
100004089	0.507201	89.4847	[-0.26,1.35]	2-hydroxydecanoate	Lipid	Fatty Acid, Monohydroxy	0.210306	0.115067	188	0	0	Food related
1162	-0.50592	89.4694	[-1.32,0.3]	N-acetylneuraminate	Carbohydrate	Aminosugar Metabolism	0.210612	0.115573	189	0	0	Food related
100021237	0.505072	89.4388	[-0.29,1.33]	N-stearoyl-phytosphingosine (t18:0/18:0)*	Lipid	Dihydroceramides	0.211224	0.116076	190	0	0	Microbiota
100000869	0.51238	89.4388	[-0.29,1.32]	sinapate	Xenobiotics	Food Component/Plant	0.211224	0.116574	191	0	0	Unknown
100002344	-0.497921	89.3724	[-1.29,0.33]	(12 or 13)-methylmyristate (a15:0 or i15:0)	Lipid	Fatty Acid, Branched	0.212551	0.117074	192	0	0	Unknown
100015831	-0.506936	89.3316	[-1.31,0.33]	linolenoylcarnitine (C18:3)*	Lipid	Fatty Acid Metabolism (Acyl Carnitine, Polyunsaturated)	0.213367	0.117573	193	0	0	Unknown
1141	-0.500915	89.2449	[-1.32,0.29]	4-hydroxyphenylpyruvate	Amino Acid	Tyrosine Metabolism	0.215102	0.118076	194	0	0	Co-Metabolism
100004523	0.50399	89.2092	[-0.29,1.32]	N-delta-acetylornithine	Amino Acid	Urea cycle; Arginine and Proline Metabolism	0.215816	0.118577	195	0	0	Unknown
100008921	-0.502912	89.1939	[-1.31,0.32]	1-palmitoyl-2-stearoyl-GPC (16:0/18:0)	Lipid	Phosphatidylcholine (PC)	0.216122	0.119075	196	0	0	Food related
100000487	-0.496429	89.102	[-1.31,0.33]	glycylvaline	Peptide	Dipeptide	0.217959	0.119577	197	0	0	Unknown
811	-0.49765	89.0969	[-1.32,0.31]	alanine	Amino Acid	Alanine and Aspartate Metabolism	0.218061	0.120074	198	0	0	Co-Metabolism
100001104	-0.499105	89.0714	[-1.32,0.31]	N-acetyltyrosine	Amino Acid	Tyrosine Metabolism	0.218571	0.120569	199	0	0	Unknown
100003070	0.492612	88.9592	[-0.3,1.31]	enterolactone	Xenobiotics	Food Component/Plant	0.220816	0.12107	200	0	0	Food related
100005373	0.497005	88.949	[-0.31,1.3]	fructosyllysine	Amino Acid	Lysine Metabolism	0.22102	0.121568	201	0	0	Microbiota
241	-0.490324	88.8265	[-1.31,0.34]	phenylpyruvate	Amino Acid	Phenylalanine Metabolism	0.223469	0.122072	202	0	0	Co-Metabolism
1207	0.494028	88.7806	[-0.31,1.31]	phenethylamine	Amino Acid	Phenylalanine Metabolism	0.224388	0.122576	203	0	0	Co-Metabolism
100015642	-0.487716	88.5918	[-1.31,0.31]	N-(2-hydroxypalmitoyl)-sphingosine (d18:1/16:0(2OH))	Lipid	Ceramides	0.228163	0.123094	204	0	0	Unknown
1239	-0.488477	88.5408	[-1.31,0.33]	2-hydroxystearate	Lipid	Fatty Acid, Monohydroxy	0.229184	0.123611	205	0	0	Food related
100001221	0.489632	88.5204	[-0.35,1.26]	genistein	Xenobiotics	Food Component/Plant	0.229592	0.124126	206	0	0	Drug related
100001175	-0.482953	88.3571	[-1.28,0.33]	1,3-propanediol	Xenobiotics	Chemical	0.232857	0.124651	207	0	0	Microbiota
358	-0.485463	88.3469	[-1.32,0.32]	hypotaurine	Amino Acid	Methionine, Cysteine, SAM and Taurine Metabolism	0.233061	0.125172	208	0	0	Co-Metabolism
100004043	-0.48549	88.2296	[-1.32,0.29]	N-methylvaline	Amino Acid	Leucine, Isoleucine and Valine Metabolism	0.235408	0.1257	209	0	0	Unknown
100002910	-0.474791	88.2245	[-1.28,0.34]	1-methyl-5-imidazoleacetate	Amino Acid	Histidine Metabolism	0.23551	0.126223	210	0	0	Unknown
100000809	-0.479456	88.2143	[-1.29,0.33]	6-hydroxynicotinate	Cofactors and Vitamins	Nicotinate and Nicotinamide Metabolism	0.235714	0.126741	211	0	0	Microbiota
100001569	-0.470653	88.2041	[-1.28,0.33]	1-oleoyl-GPE (18:1)	Lipid	Lysophospholipid	0.235918	0.127256	212	0	0	Unknown
100009005	-0.470767	88.1122	[-1.29,0.33]	1-(1-enyl-palmitoyl)-2-oleoyl-GPE (P-16:0/18:1)*	Lipid	Plasmalogen	0.237755	0.127775	213	0	0	Unknown
100002613	-0.478964	88.1071	[-1.3,0.32]	pantoate	Cofactors and Vitamins	Pantothenate and CoA Metabolism	0.237857	0.12829	214	0	0	Microbiota
100001359	0.476502	88.0816	[-0.36,1.27]	aconitate [cis or trans]	Energy	TCA Cycle	0.238367	0.128802	215	0	1	Unknown
100021388	-0.478127	88.0459	[-1.29,0.34]	3-hydroxytridecanoate	Lipid	Fatty Acid, Monohydroxy	0.239082	0.129312	216	0	0	Food related
100001767	0.475208	88.0306	[-0.34,1.27]	pyrraline	Xenobiotics	Food Component/Plant	0.239388	0.129819	217	0	0	Food related
100002102	-0.46887	87.9694	[-1.29,0.32]	N-acetyl-beta-alanine	Nucleotide	Pyrimidine Metabolism, Uracil containing	0.240612	0.130328	218	0	0	Unknown
828	0.470872	87.9031	[-0.37,1.26]	arabinose	Carbohydrate	Pentose Metabolism	0.241939	0.130837	219	0	0	Microbiota
1539	-0.477621	87.7806	[-1.31,0.32]	1-palmitoyl-2-oleoyl-GPC (16:0/18:1)	Lipid	Phosphatidylcholine (PC)	0.244388	0.131353	220	0	0	Food related
100001617	0.476221	87.7551	[-0.35,1.28]	undecanedioate (C11-DC)	Lipid	Fatty Acid, Dicarboxylate	0.244898	0.131867	221	0	0	Food related
100001851	-0.465938	87.75	[-1.3,0.31]	N-acetylserine	Amino Acid	Glycine, Serine and Threonine Metabolism	0.245	0.132377	222	0	0	Food related
100015962	-0.464471	87.6531	[-1.28,0.35]	N,N,N-trimethyl-5-aminovalerate	Amino Acid	Lysine Metabolism	0.246939	0.132891	223	0	0	Unknown
100003901	-0.470762	87.6378	[-1.29,0.33]	2-stearoyl-GPE (18:0)*	Lipid	Lysophospholipid	0.247245	0.133401	224	0	0	Food related
100019972	-0.466728	87.6122	[-1.3,0.33]	dodecenedioate (C12:1-DC)*	Lipid	Fatty Acid, Dicarboxylate	0.247755	0.133909	225	0	0	Unknown
1538	-0.472166	87.5816	[-1.28,0.35]	stearoyl sphingomyelin (d18:1/18:0)	Lipid	Sphingomyelins	0.248367	0.134416	226	0	0	Food related
100008904	-0.465268	87.5204	[-1.29,0.33]	1-stearoyl-2-oleoyl-GPC (18:0/18:1)	Lipid	Phosphatidylcholine (PC)	0.249592	0.134923	227	0	0	Food related
100010896	-0.460197	87.5153	[-1.28,0.33]	2'-O-methyluridine	Nucleotide	Pyrimidine Metabolism, Uracil containing	0.249694	0.135427	228	0	0	Unknown
452	-0.459906	87.4949	[-1.27,0.37]	palmitoleate (16:1n7)	Lipid	Long Chain Monounsaturated Fatty Acid	0.250102	0.135927	229	0	0	Drug related
100001618	0.461908	87.4133	[-0.35,1.28]	1-myristoylglycerol (14:0)	Lipid	Monoacylglycerol	0.251735	0.136431	230	0	0	Unknown
100001805	-0.465611	87.3316	[-1.3,0.33]	methylphosphate	Nucleotide	Purine and Pyrimidine Metabolism	0.253367	0.136937	231	0	0	Unknown
100003695	-0.464357	87.3265	[-1.27,0.36]	mannonate*	Xenobiotics	Food Component/Plant	0.253469	0.137439	232	0	0	Unknown
100020417	-0.465395	87.2398	[-1.3,0.35]	N6,N6-dimethyllysine	Amino Acid	Lysine Metabolism	0.255204	0.137945	233	0	0	Unknown
100015611	-0.46158	87.2398	[-1.29,0.36]	N-margaroyl-sphingosine (d18:1/17:0)*	Lipid	Ceramides	0.255204	0.138446	234	0	0	Unknown
100001919	0.455991	87.199	[-0.34,1.3]	syringic acid	Xenobiotics	Food Component/Plant	0.25602	0.138946	235	0	0	Unknown
30	0.455843	87.1684	[-0.34,1.3]	mevalonate	Lipid	Mevalonate Metabolism	0.256633	0.139445	236	0	0	Co-Metabolism
1114	-0.457951	87.1378	[-1.27,0.36]	3-aminoisobutyrate	Nucleotide	Pyrimidine Metabolism, Thymine containing	0.257245	0.139942	237	0	0	Unknown
100001272	-0.457959	87.1327	[-1.26,0.37]	1-oleoyl-GPC (18:1)	Lipid	Lysophospholipid	0.257347	0.140435	238	0	0	Food related
100019978	0.461953	87.1327	[-0.38,1.24]	octadecenedioate (C18:1-DC)	Lipid	Fatty Acid, Dicarboxylate	0.257347	0.140924	239	0	0	Unknown
1256	-0.457631	86.8827	[-1.25,0.4]	choline	Lipid	Phospholipid Metabolism	0.262347	0.14143	240	0	0	Co-Metabolism
298	0.448537	86.6378	[-0.39,1.25]	2'-deoxycytidine 5'-monophosphate	Nucleotide	Pyrimidine Metabolism, Cytidine containing	0.267245	0.141952	241	0	0	Unknown
93	-0.450812	86.5714	[-1.27,0.36]	alpha-ketoglutarate	Energy	TCA Cycle	0.268571	0.142476	242	0	0	Co-Metabolism
1024	-0.446144	86.5459	[-1.27,0.38]	pantothenate	Cofactors and Vitamins	Pantothenate and CoA Metabolism	0.269082	0.142997	243	0	0	Co-Metabolism
100000491	-0.447641	86.4643	[-1.22,0.4]	gamma-glutamylphenylalanine	Peptide	Gamma-glutamyl Amino Acid	0.270714	0.14352	244	0	0	Food related
100001320	0.439952	86.4592	[-0.38,1.26]	erythronate*	Carbohydrate	Aminosugar Metabolism	0.270816	0.14404	245	0	0	Unknown
100005372	-0.449053	86.4388	[-1.28,0.35]	1-(1-enyl-oleoyl)-GPE (P-18:1)*	Lipid	Lysoplasmalogen	0.271224	0.144557	246	0	0	Unknown
100001579	-0.443599	86.3878	[-1.23,0.38]	2-hydroxypalmitate	Lipid	Fatty Acid, Monohydroxy	0.272245	0.145074	247	0	0	Food related
100001145	-0.446332	86.3061	[-1.28,0.35]	3-hydroxysebacate	Lipid	Fatty Acid, Monohydroxy	0.273878	0.145593	248	0	0	Unknown
100000935	0.446439	86.2296	[-0.38,1.27]	apigenin	Xenobiotics	Food Component/Plant	0.275408	0.146114	249	0	0	Drug related
2054	-0.44548	86.0969	[-1.24,0.4]	ethylmalonate	Amino Acid	Leucine, Isoleucine and Valine Metabolism	0.278061	0.146642	250	0	0	Food related
100010893	0.437088	86.0408	[-0.37,1.26]	1-palmitoyl-2-linoleoyl-galactosylglycerol (16:0/18:2)*	Lipid	Galactosyl Glycerolipids	0.279184	0.14717	251	0	0	Unknown
100000708	-0.437339	85.9847	[-1.24,0.4]	isovalerate (i5:0)	Amino Acid	Leucine, Isoleucine and Valine Metabolism	0.280306	0.147698	252	0	0	Drug related
100001431	0.438052	85.9031	[-0.38,1.25]	1-pentadecanoylglycerol (15:0)	Lipid	Monoacylglycerol	0.281939	0.148229	253	0	0	Unknown
100001670	-0.440541	85.852	[-1.22,0.41]	1-stearoyl-GPA (18:0)	Lipid	Lysophospholipid	0.282959	0.148759	254	0	0	Unknown
1259	0.433722	85.7959	[-0.4,1.23]	cinnamate	Xenobiotics	Food Component/Plant	0.284082	0.14929	255	0	0	Microbiota
100021236	0.434624	85.7908	[-0.37,1.27]	dehydrophytosphingosine*	Lipid	Sphingolipid Synthesis	0.284184	0.149817	256	0	0	Unknown
482	-0.437792	85.7857	[-1.22,0.4]	lactate	Carbohydrate	Glycolysis, Gluconeogenesis, and Pyruvate Metabolism	0.284286	0.15034	257	0	0	Co-Metabolism
100001859	-0.440784	85.7755	[-1.24,0.38]	chiro-inositol	Lipid	Inositol Metabolism	0.28449	0.15086	258	0	0	Unknown
348	0.430699	85.7296	[-0.41,1.21]	2'-deoxyguanosine	Nucleotide	Purine Metabolism, Guanine containing	0.285408	0.15138	259	0	0	Co-Metabolism
100003000	-0.427186	85.6735	[-1.27,0.36]	1-(1-enyl-palmitoyl)-GPE (P-16:0)*	Lipid	Lysoplasmalogen	0.286531	0.1519	260	0	0	Food related
100000914	0.429068	85.5765	[-0.39,1.25]	caffeate	Xenobiotics	Food Component/Plant	0.288469	0.152423	261	0	0	Microbiota
100008984	-0.434495	85.5459	[-1.26,0.37]	1-palmitoyl-2-palmitoleoyl-GPC (16:0/16:1)*	Lipid	Phosphatidylcholine (PC)	0.289082	0.152944	262	0	0	Food related
100001034	-0.427424	85.3673	[-1.23,0.39]	indoleacetate	Amino Acid	Tryptophan Metabolism	0.292653	0.153476	263	0	0	Co-Metabolism
100001313	-0.422726	85.3163	[-1.25,0.41]	gamma-glutamylmethionine	Peptide	Gamma-glutamyl Amino Acid	0.293673	0.154007	264	0	0	Food related
100001461	-0.427222	85.3061	[-1.26,0.38]	1-stearoyl-GPE (18:0)	Lipid	Lysophospholipid	0.293878	0.154534	265	0	0	Food related
100001630	-0.425395	85.2959	[-1.26,0.39]	2-dimethylaminoethanol	Xenobiotics	Food Component/Plant	0.294082	0.155059	266	0	0	Drug related
100000924	0.42277	85.25	[-0.41,1.23]	1-oleoylglycerol (18:1)	Lipid	Monoacylglycerol	0.295	0.155583	267	0	0	Food related
100021656	-0.427	85.2296	[-1.24,0.36]	val-val-ala	Peptide	Polypeptide	0.295408	0.156105	268	0	0	Unknown
100009066	-0.425846	85.1276	[-1.25,0.37]	1-palmitoyl-2-oleoyl-GPI (16:0/18:1)*	Lipid	Phosphatidylinositol (PI)	0.297449	0.15663	269	0	0	Unknown
100001182	-0.421769	85.0102	[-1.24,0.4]	docosadienoate (22:2n6)	Lipid	Long Chain Polyunsaturated Fatty Acid (n3 and n6)	0.299796	0.157161	270	0	0	Food related
100021256	0.420804	84.9439	[-0.39,1.23]	3,5-dihydroxyphenylpropionate	Xenobiotics	Benzoate Metabolism	0.301122	0.157692	271	0	0	Food related
917	-0.418788	84.9286	[-1.24,0.4]	asparagine	Amino Acid	Alanine and Aspartate Metabolism	0.301429	0.15822	272	0	0	Co-Metabolism
100002385	0.420871	84.8316	[-0.39,1.26]	2-hydroxyquinoline	Xenobiotics	Food Component/Plant	0.303367	0.158752	273	0	0	Drug related
827	0.409888	84.5714	[-0.41,1.22]	cytidine	Nucleotide	Pyrimidine Metabolism, Cytidine containing	0.308571	0.159299	274	0	0	Co-Metabolism
100001624	-0.412294	84.5153	[-1.23,0.4]	3-(3-hydroxyphenyl)propionate	Xenobiotics	Benzoate Metabolism	0.309694	0.159846	275	0	0	Microbiota
1102	-0.412431	84.5153	[-1.25,0.38]	gamma-glutamyltyrosine	Peptide	Gamma-glutamyl Amino Acid	0.309694	0.160389	276	0	0	Food related
100000665	-0.411105	84.4796	[-1.22,0.41]	docosahexaenoate (DHA; 22:6n3)	Lipid	Long Chain Polyunsaturated Fatty Acid (n3 and n6)	0.310408	0.16093	277	0	0	Co-Metabolism
144	-0.411886	84.4745	[-1.21,0.43]	4-hydroxyphenylacetate	Amino Acid	Phenylalanine Metabolism	0.31051	0.161468	278	0	0	Co-Metabolism
100009082	-0.407169	84.3878	[-1.2,0.43]	1-linoleoyl-GPA (18:2)*	Lipid	Lysophospholipid	0.312245	0.162009	279	0	0	Unknown
100015966	0.407542	84.1633	[-0.42,1.21]	carotene diol (1)	Cofactors and Vitamins	Vitamin A Metabolism	0.316735	0.162561	280	0	0	Unknown
100001296	0.404172	84.0051	[-0.41,1.21]	stachydrine	Xenobiotics	Food Component/Plant	0.319898	0.163121	281	0	0	Drug related
1231	-0.398901	83.9337	[-1.21,0.44]	dihomo-linoleate (20:2n6)	Lipid	Long Chain Polyunsaturated Fatty Acid (n3 and n6)	0.321327	0.163682	282	0	0	Food related
100004275	-0.402451	83.9184	[-1.23,0.42]	tryptophol	Amino Acid	Tryptophan Metabolism	0.321633	0.16424	283	0	0	Microbiota
100022040	0.397256	83.6888	[-0.42,1.2]	N-butyryl-lysine	Amino Acid	Lysine Metabolism	0.326224	0.164811	284	0	0	Unknown
1134	-0.398808	83.6276	[-1.23,0.41]	urate	Nucleotide	Purine Metabolism, (Hypo)Xanthine/Inosine containing	0.327449	0.165381	285	0	0	Co-Metabolism
100001039	0.398542	83.4592	[-0.4,1.25]	hesperetin	Xenobiotics	Food Component/Plant	0.330816	0.16596	286	0	0	Drug related
100006435	-0.395617	83.398	[-1.22,0.42]	N-acetylglucosamine/N-acetylgalactosamine	Carbohydrate	Aminosugar Metabolism	0.332041	0.166538	287	0	0	Unknown
100000806	0.39109	83.3929	[-0.44,1.23]	isocaproate (i6:0)	Lipid	Fatty Acid, Branched	0.332143	0.167113	288	0	0	Food related
888	-0.39626	83.3571	[-1.23,0.41]	caprate (10:0)	Lipid	Medium Chain Fatty Acid	0.332857	0.167687	289	0	0	Host
100002744	0.396469	83.2041	[-0.42,1.23]	8-hydroxyguanine	Nucleotide	Purine Metabolism, Guanine containing	0.335918	0.168267	290	0	0	Unknown
100008981	-0.388109	83.1684	[-1.21,0.46]	1-oleoyl-2-linoleoyl-GPC (18:1/18:2)*	Lipid	Phosphatidylcholine (PC)	0.336633	0.168846	291	0	0	Food related
189	-0.389303	83.1276	[-1.24,0.42]	N6,N6,N6-trimethyllysine	Amino Acid	Lysine Metabolism	0.337449	0.169423	292	0	0	Unknown
100001436	-0.384574	83.0408	[-1.22,0.41]	3-ketosphinganine	Lipid	Sphingolipid Synthesis	0.339184	0.170002	293	0	0	Co-Metabolism
100001526	-0.387214	83.0255	[-1.22,0.41]	malonylcarnitine	Lipid	Fatty Acid Synthesis	0.33949	0.170579	294	0	0	Food related
344	-0.388476	83.0102	[-1.22,0.43]	guanidinoacetate	Amino Acid	Creatine Metabolism	0.339796	0.171153	295	0	0	Co-Metabolism
100000936	-0.385016	82.949	[-1.22,0.41]	3-methyl-2-oxobutyrate	Amino Acid	Leucine, Isoleucine and Valine Metabolism	0.34102	0.171726	296	0	0	Co-Metabolism
98	0.390913	82.9337	[-0.42,1.23]	kynurenate	Amino Acid	Tryptophan Metabolism	0.341327	0.172297	297	0	0	Drug related
100001827	0.38004	82.8367	[-0.46,1.18]	pheophytin A	Xenobiotics	Food Component/Plant	0.343265	0.172871	298	0	0	Unknown
980	-0.384463	82.75	[-1.17,0.46]	pentadecanoate (15:0)	Lipid	Long Chain Saturated Fatty Acid	0.345	0.173447	299	0	0	Unknown
100010919	0.381007	82.6888	[-0.43,1.21]	oleoyl-oleoyl-glycerol (18:1/18:1) [2]*	Lipid	Diacylglycerol	0.346224	0.174023	300	0	0	Unknown
100004318	-0.381787	82.6429	[-1.21,0.45]	indolin-2-one	Xenobiotics	Food Component/Plant	0.347143	0.174598	301	0	0	Unknown
100003588	-0.382731	82.6173	[-1.21,0.44]	phenylalanylglycine	Peptide	Dipeptide	0.347653	0.175171	302	0	0	Unknown
100002914	-0.381228	82.5714	[-1.19,0.43]	3-(4-hydroxyphenyl)propionate	Xenobiotics	Benzoate Metabolism	0.348571	0.175743	303	0	0	Microbiota
100001253	0.378972	82.5	[-0.43,1.21]	N-acetylglutamine	Amino Acid	Glutamate Metabolism	0.35	0.176316	304	0	0	Drug related
100001274	-0.379748	82.4286	[-1.19,0.45]	N-acetylthreonine	Amino Acid	Glycine, Serine and Threonine Metabolism	0.351429	0.176891	305	0	0	Unknown
100001126	-0.380481	82.3469	[-1.21,0.45]	gamma-glutamylvaline	Peptide	Gamma-glutamyl Amino Acid	0.353061	0.177466	306	0	0	Food related
803	0.379289	82.3163	[-0.44,1.19]	mannose	Carbohydrate	Fructose, Mannose and Galactose Metabolism	0.353673	0.17804	307	0	0	Food related
100001541	-0.375475	82.1582	[-1.19,0.46]	2-hydroxy-3-methylvalerate	Amino Acid	Leucine, Isoleucine and Valine Metabolism	0.356837	0.178621	308	0	0	Food related
100000299	-0.378468	82.1173	[-1.22,0.44]	xanthosine	Nucleotide	Purine Metabolism, (Hypo)Xanthine/Inosine containing	0.357653	0.1792	309	0	0	Co-Metabolism
361	0.375386	81.8827	[-0.47,1.19]	inosine	Nucleotide	Purine Metabolism, (Hypo)Xanthine/Inosine containing	0.362347	0.179791	310	0	0	Co-Metabolism
100010901	-0.369501	81.8673	[-1.18,0.47]	gamma-glutamyl-alpha-lysine	Peptide	Gamma-glutamyl Amino Acid	0.362653	0.180379	311	0	0	Unknown
100009055	0.370065	81.8622	[-0.48,1.18]	palmitoyl-linoleoyl-glycerol (16:0/18:2) [2]*	Lipid	Diacylglycerol	0.362755	0.180964	312	0	0	Unknown
100002328	0.371341	81.852	[-0.49,1.17]	alpha-tocopherol acetate	Cofactors and Vitamins	Tocopherol Metabolism	0.362959	0.181545	313	0	0	Unknown
100001278	-0.372235	81.7908	[-1.19,0.46]	10-heptadecenoate (17:1n7)	Lipid	Long Chain Monounsaturated Fatty Acid	0.364184	0.182127	314	0	0	Food related
100000096	-0.363331	81.7908	[-1.18,0.46]	4-guanidinobutanoate	Amino Acid	Guanidino and Acetamido Metabolism	0.364184	0.182705	315	0	0	Co-Metabolism
266	-0.364459	81.7398	[-1.17,0.47]	cholesterol	Lipid	Sterol	0.365204	0.183282	316	0	0	Co-Metabolism
100000409	0.36665	81.7143	[-0.44,1.21]	2-isopropylmalate	Xenobiotics	Food Component/Plant	0.365714	0.183858	317	0	0	Microbiota
100001870	-0.370334	81.5561	[-1.2,0.46]	1-palmitoyl-2-linoleoyl-GPE (16:0/18:2)	Lipid	Phosphatidylethanolamine (PE)	0.368878	0.184439	318	0	0	Food related
100000442	-0.35532	81.3061	[-1.17,0.47]	quinate	Xenobiotics	Food Component/Plant	0.373878	0.185033	319	0	0	Microbiota
100002989	0.356288	81.2857	[-0.46,1.18]	oleoyl-linoleoyl-glycerol (18:1/18:2) [1]	Lipid	Diacylglycerol	0.374286	0.185625	320	0	0	Unknown
275	-0.356185	81.1531	[-1.17,0.46]	creatinine	Amino Acid	Creatine Metabolism	0.376939	0.186221	321	0	0	Microbiota
100003674	-0.366951	81.0255	[-1.2,0.44]	prolylglycine	Peptide	Dipeptide	0.37949	0.186821	322	0	0	Unknown
100004251	-0.359667	80.9694	[-1.18,0.49]	dimethylmalonic acid	Lipid	Fatty Acid, Dicarboxylate	0.380612	0.187421	323	0	0	Unknown
2029	0.3575	80.9592	[-0.45,1.21]	azelate (C9-DC)	Lipid	Fatty Acid, Dicarboxylate	0.380816	0.188018	324	0	0	Unknown
100002356	-0.360141	80.9133	[-1.18,0.47]	(16 or 17)-methylstearate (a19:0 or i19:0)	Lipid	Fatty Acid, Branched	0.381735	0.188614	325	0	0	Unknown
244	-0.358804	80.8622	[-1.18,0.45]	beta-alanine	Nucleotide	Pyrimidine Metabolism, Uracil containing	0.382755	0.189209	326	0	0	Co-Metabolism
100003640	-0.353934	80.8265	[-1.21,0.44]	valylglutamine	Peptide	Dipeptide	0.383469	0.189803	327	0	0	Unknown
100010927	0.355875	80.7551	[-0.48,1.17]	linoleoyl-linolenoyl-glycerol (18:2/18:3) [2]*	Lipid	Diacylglycerol	0.384898	0.190398	328	0	0	Unknown
100000257	0.356056	80.7449	[-0.43,1.21]	glucuronate	Carbohydrate	Aminosugar Metabolism	0.385102	0.19099	329	0	0	Co-Metabolism
100003072	-0.352764	80.5663	[-1.16,0.47]	enterodiol	Xenobiotics	Food Component/Plant	0.388673	0.191589	330	0	0	Unknown
100004216	0.350192	80.3929	[-0.48,1.16]	pterin	Cofactors and Vitamins	Pterin Metabolism	0.392143	0.192195	331	0	0	Food related
100004327	-0.350488	80.3367	[-1.17,0.49]	1-stearoyl-GPS (18:0)*	Lipid	Lysophospholipid	0.393265	0.192801	332	0	0	Food related
100001263	-0.35257	80.3265	[-1.19,0.47]	1-palmitoyl-GPC (16:0)	Lipid	Lysophospholipid	0.393469	0.193403	333	0	0	Food related
100002990	0.350943	80.199	[-0.46,1.19]	oleoyl-linoleoyl-glycerol (18:1/18:2) [2]	Lipid	Diacylglycerol	0.39602	0.19401	334	0	0	Unknown
100010942	0.347428	80.0969	[-0.46,1.18]	linoleoyl-linoleoyl-glycerol (18:2/18:2) [2]*	Lipid	Diacylglycerol	0.398061	0.194619	335	0	0	Unknown
100006441	0.343465	80.0765	[-0.5,1.15]	2-pyrrolidineacetic acid	Xenobiotics	Food Component/Plant	0.398469	0.195226	336	0	0	Unknown
1110	-0.344847	79.9796	[-1.15,0.5]	N-acetylalanine	Amino Acid	Alanine and Aspartate Metabolism	0.400408	0.195834	337	0	0	Unknown
100019975	0.341765	79.9133	[-0.52,1.15]	hexadecenedioate (C16:1-DC)*	Lipid	Fatty Acid, Dicarboxylate	0.401735	0.196444	338	0	0	Unknown
100001679	0.344374	79.8827	[-0.47,1.18]	3-dehydroshikimate	Xenobiotics	Food Component/Plant	0.402347	0.197051	339	0	0	Unknown
100000656	-0.336752	79.8214	[-1.18,0.48]	1-stearoyl-GPI (18:0)	Lipid	Lysophospholipid	0.403571	0.197658	340	0	0	Food related
100001956	0.344566	79.7908	[-0.48,1.17]	N-methylproline	Amino Acid	Urea cycle; Arginine and Proline Metabolism	0.404184	0.198264	341	0	0	Unknown
100002544	-0.34383	79.7398	[-1.18,0.48]	4-hydroxyglutamate	Amino Acid	Glutamate Metabolism	0.405204	0.198869	342	0	0	Co-Metabolism
461	-0.334491	79.7194	[-1.18,0.48]	phosphate	Energy	Oxidative Phosphorylation	0.405612	0.199472	343	0	0	Drug related
100021709	-0.337348	79.6122	[-1.14,0.5]	branched-chain, straight-chain, or cyclopropyl 12:1 fatty acid*	Partially Characterized Molecules	Partially Characterized Molecules	0.407755	0.200077	344	0	0	Unknown
100001211	0.339445	79.5867	[-0.52,1.16]	sebacate (C10-DC)	Lipid	Fatty Acid, Dicarboxylate	0.408265	0.200681	345	0	0	Drug related
100019969	0.334161	79.5459	[-0.5,1.15]	heptadecanedioate (C17-DC)	Lipid	Fatty Acid, Dicarboxylate	0.409082	0.201283	346	0	0	Food related
100009028	0.335292	79.5459	[-0.52,1.13]	N-palmitoyl-sphinganine (d18:0/16:0)	Lipid	Dihydroceramides	0.409082	0.201882	347	0	0	Unknown
231	-0.334456	79.4337	[-1.12,0.53]	arginine	Amino Acid	Urea cycle; Arginine and Proline Metabolism	0.411327	0.202484	348	0	0	Co-Metabolism
100003493	-0.336805	79.4286	[-1.16,0.5]	tyrosol	Amino Acid	Tyrosine Metabolism	0.411429	0.203083	349	0	0	Microbiota
62	-0.331627	79.3929	[-1.19,0.46]	12,13-DiHOME	Lipid	Fatty Acid, Dihydroxy	0.412143	0.20368	350	0	0	Food related
100006438	0.334007	79.3827	[-0.49,1.17]	citraconate/glutaconate	Energy	TCA Cycle	0.412347	0.204274	351	0	0	Unknown
100001395	0.333956	79.3469	[-0.5,1.14]	1-linoleoyl-GPC (18:2)	Lipid	Lysophospholipid	0.413061	0.204868	352	0	0	Food related
100000406	-0.335824	79.3469	[-1.19,0.47]	ribitol	Carbohydrate	Pentose Metabolism	0.413061	0.205457	353	0	0	Microbiota
878	0.329723	79.1429	[-0.49,1.17]	fructose	Carbohydrate	Fructose, Mannose and Galactose Metabolism	0.417143	0.206055	354	0	0	Co-Metabolism
100001979	0.325033	78.7449	[-0.51,1.15]	alpha-tocotrienol	Cofactors and Vitamins	Tocopherol Metabolism	0.425102	0.206672	355	0	0	Microbiota
100008933	0.320473	78.7245	[-0.5,1.13]	3-hydroxystearate	Lipid	Fatty Acid, Monohydroxy	0.42551	0.207287	356	0	0	Unknown
171	0.323527	78.6633	[-0.54,1.15]	hypoxanthine	Nucleotide	Purine Metabolism, (Hypo)Xanthine/Inosine containing	0.426735	0.207902	357	0	0	Co-Metabolism
100002528	-0.324038	78.6276	[-1.14,0.5]	sulfate*	Xenobiotics	Chemical	0.427449	0.208515	358	0	0	Unknown
100003589	-0.316997	78.5663	[-1.17,0.48]	phenylalanylalanine	Peptide	Dipeptide	0.428673	0.209128	359	0	0	Unknown
100015723	-0.322953	78.4388	[-1.17,0.5]	hexadecasphingosine (d16:1)*	Lipid	Sphingosines	0.431224	0.209745	360	0	0	Unknown
100000251	0.318103	78.3418	[-0.52,1.15]	flavin mononucleotide (FMN)	Cofactors and Vitamins	Riboflavin Metabolism	0.433163	0.210364	361	0	0	Unknown
100004499	-0.32128	78.3367	[-1.14,0.51]	6-oxopiperidine-2-carboxylate	Amino Acid	Lysine Metabolism	0.433265	0.21098	362	0	0	Unknown
100004059	0.316479	78.301	[-0.52,1.14]	histidine betaine (hercynine)*	Xenobiotics	Food Component/Plant	0.43398	0.211594	363	0	0	Unknown
114	0.31825	78.2449	[-0.54,1.13]	3-hydroxyphenylacetate	Amino Acid	Phenylalanine Metabolism	0.435102	0.212208	364	0	0	Microbiota
179	0.311167	77.9286	[-0.51,1.13]	9,10-DiHOME	Lipid	Fatty Acid, Dihydroxy	0.441429	0.212836	365	0	0	Food related
500	-0.318837	77.8673	[-1.15,0.52]	riboflavin (Vitamin B2)	Cofactors and Vitamins	Riboflavin Metabolism	0.442653	0.213464	366	0	0	Co-Metabolism
100002264	0.309096	77.852	[-0.51,1.16]	coumestrol	Xenobiotics	Food Component/Plant	0.442959	0.214089	367	0	0	Food related
100010879	0.31671	77.8214	[-0.51,1.16]	1,2-dilinoleoyl-galactosylglycerol (18:2/18:2)*	Lipid	Galactosyl Glycerolipids	0.443571	0.214713	368	0	0	Unknown
1124	0.310957	77.6378	[-0.5,1.16]	citrate	Energy	TCA Cycle	0.447245	0.215343	369	0	0	Co-Metabolism
1084	0.308685	77.5408	[-0.52,1.13]	N-acetylvaline	Amino Acid	Leucine, Isoleucine and Valine Metabolism	0.449184	0.215975	370	0	0	Unknown
100021196	0.304896	77.5204	[-0.54,1.11]	carboxymethylproline	Amino Acid	Urea cycle; Arginine and Proline Metabolism	0.449592	0.216605	371	0	0	Unknown
100020837	0.310239	77.4847	[-0.52,1.15]	2,6-dihydroxybenzoic acid	Xenobiotics	Drug - Topical Agents	0.450306	0.217233	372	0	0	Unknown
501	0.306481	77.3622	[-0.51,1.16]	salicylate	Xenobiotics	Drug - Topical Agents	0.452755	0.217865	373	0	0	Microbiota
252	0.307524	77.3622	[-0.55,1.11]	succinate	Energy	TCA Cycle	0.452755	0.218493	374	0	0	Co-Metabolism
100020727	-0.306919	77.2857	[-1.15,0.5]	(3'-5')-cytidylylcytidine*	Nucleotide	Dinucleotide	0.454286	0.219121	375	0	0	Unknown
100001415	-0.30059	77	[-1.13,0.53]	N6-carbamoylthreonyladenosine	Nucleotide	Purine Metabolism, Adenine containing	0.46	0.219762	376	0	0	Food related
100003365	-0.29908	76.9082	[-1.11,0.52]	hydroxymethylpyrimidine	Cofactors and Vitamins	Thiamine Metabolism	0.461837	0.220404	377	0	0	Unknown
100002249	0.303276	76.6888	[-0.55,1.12]	N-acetyl-cadaverine	Amino Acid	Lysine Metabolism	0.466224	0.221054	378	0	0	Unknown
926	0.300781	76.6327	[-0.55,1.12]	caproate (6:0)	Lipid	Medium Chain Fatty Acid	0.467347	0.221704	379	0	0	Food related
100000841	-0.297834	76.5357	[-1.11,0.55]	oxalate (ethanedioate)	Cofactors and Vitamins	Ascorbate and Aldarate Metabolism	0.469286	0.222356	380	0	0	Microbiota
100001216	0.292552	76.4286	[-0.54,1.13]	delta-tocopherol	Cofactors and Vitamins	Tocopherol Metabolism	0.471429	0.22301	381	0	0	Microbiota
100003151	-0.292418	76.398	[-1.15,0.5]	linoleoylcarnitine (C18:2)*	Lipid	Fatty Acid Metabolism (Acyl Carnitine, Polyunsaturated)	0.472041	0.223661	382	0	0	Food related
1087	0.28817	76.0306	[-0.52,1.13]	erucate (22:1n9)	Lipid	Long Chain Monounsaturated Fatty Acid	0.479388	0.224329	383	0	0	Food related
100004194	-0.28714	75.9133	[-1.11,0.54]	3-dehydrochenodeoxycholate	Lipid	Secondary Bile Acid Metabolism	0.481735	0.224999	384	0	0	Food related
100009413	-0.289027	75.9082	[-1.15,0.55]	4-acetamidobenzoate	Xenobiotics	Chemical	0.481837	0.225667	385	0	0	Unknown
100020842	-0.290285	75.8367	[-1.13,0.52]	N,N-dimethyl-5-aminovalerate	Amino Acid	Lysine Metabolism	0.483265	0.226334	386	0	0	Unknown
100000008	-0.283812	75.7602	[-1.1,0.57]	benzoate	Xenobiotics	Benzoate Metabolism	0.484796	0.227002	387	0	0	Microbiota
100000440	0.285118	75.7347	[-0.52,1.12]	3,4-dihydroxybenzoate	Xenobiotics	Benzoate Metabolism	0.485306	0.227668	388	0	0	Microbiota
100000007	0.279724	75.4082	[-0.54,1.12]	carnitine	Lipid	Carnitine Metabolism	0.491837	0.228347	389	0	0	Drug related
100002196	0.27768	75.3827	[-0.5,1.15]	13-HODE + 9-HODE	Lipid	Fatty Acid, Monohydroxy	0.492347	0.229024	390	0	0	Unknown
100001022	0.279272	75.3265	[-0.57,1.09]	threonate	Cofactors and Vitamins	Ascorbate and Aldarate Metabolism	0.493469	0.2297	391	0	0	Microbiota
913	0.277725	75.2296	[-0.56,1.11]	maltose	Carbohydrate	Glycogen Metabolism	0.495408	0.230378	392	0	0	Co-Metabolism
891	-0.275438	75.1122	[-1.11,0.54]	margarate (17:0)	Lipid	Long Chain Saturated Fatty Acid	0.497755	0.231058	393	0	0	Food related
100000044	-0.280397	75.102	[-1.1,0.55]	anserine	Amino Acid	Histidine Metabolism	0.497959	0.231735	394	0	0	Co-Metabolism
100020728	-0.270068	74.9796	[-1.13,0.53]	(3'-5')-cytidylyluridine*	Nucleotide	Dinucleotide	0.500408	0.232416	395	0	0	Unknown
100000292	-0.279593	74.9745	[-1.1,0.55]	protoporphyrin IX	Cofactors and Vitamins	Hemoglobin and Porphyrin Metabolism	0.50051	0.233093	396	0	0	Unknown
932	-0.267776	74.7347	[-1.09,0.57]	caprylate (8:0)	Lipid	Medium Chain Fatty Acid	0.505306	0.233778	397	0	0	Co-Metabolism
382	0.270449	74.6786	[-0.57,1.1]	3-sulfo-L-alanine	Amino Acid	Methionine, Cysteine, SAM and Taurine Metabolism	0.506429	0.234463	398	0	0	Co-Metabolism
1526	-0.271197	74.6378	[-1.11,0.56]	1-palmitoyl-2-oleoyl-GPE (16:0/18:1)	Lipid	Phosphatidylethanolamine (PE)	0.507245	0.235147	399	0	0	Food related
1143	0.272015	74.5816	[-0.57,1.1]	butyrate/isobutyrate (4:0)	Lipid	Short Chain Fatty Acid	0.508367	0.23583	400	0	0	Unknown
181	0.26821	74.4898	[-0.53,1.12]	laurate (12:0)	Lipid	Medium Chain Fatty Acid	0.510204	0.236514	401	0	0	Co-Metabolism
100001067	-0.27216	74.449	[-1.08,0.57]	dehydrolithocholate	Lipid	Secondary Bile Acid Metabolism	0.51102	0.237197	402	0	0	Unknown
100002051	-0.26839	74.4337	[-1.09,0.58]	vanillin	Xenobiotics	Food Component/Plant	0.511327	0.237877	403	0	0	Microbiota
100009237	-0.268431	74.3061	[-1.1,0.57]	2-acetamidobutanoate	Xenobiotics	Bacterial/Fungal	0.513878	0.238561	404	0	0	Unknown
823	-0.264007	74.2755	[-1.09,0.56]	pyruvate	Carbohydrate	Glycolysis, Gluconeogenesis, and Pyruvate Metabolism	0.51449	0.239242	405	0	0	Co-Metabolism
100001121	0.262595	74.2347	[-0.62,1.07]	pyridoxate	Cofactors and Vitamins	Vitamin B6 Metabolism	0.515306	0.239922	406	0	0	Co-Metabolism
100000010	0.266242	74.1122	[-0.57,1.09]	3-phenylpropionate (hydrocinnamate)	Xenobiotics	Benzoate Metabolism	0.517755	0.240604	407	0	0	Microbiota
469	-0.269755	73.9745	[-1.13,0.55]	phytosphingosine	Lipid	Sphingolipid Synthesis	0.52051	0.241291	408	0	0	Co-Metabolism
75	0.261596	73.9082	[-0.57,1.11]	uridine-2',3'-cyclic monophosphate	Nucleotide	Pyrimidine Metabolism, Uracil containing	0.521837	0.241976	409	0	0	Unknown
100010921	0.264903	73.801	[-0.55,1.11]	stearoyl-linoleoyl-glycerol (18:0/18:2) [2]*	Lipid	Diacylglycerol	0.52398	0.242664	410	0	0	Unknown
100006367	0.260271	73.7194	[-0.57,1.07]	3-hydroxyhexanoate	Lipid	Fatty Acid, Monohydroxy	0.525612	0.243353	411	0	0	Unknown
100021503	-0.260612	73.7092	[-1.09,0.58]	N-carbamoylputrescine	Amino Acid	Polyamine Metabolism	0.525816	0.244038	412	0	0	Microbiota
100000787	-0.253244	73.4847	[-1.12,0.56]	N-acetylaspartate (NAA)	Amino Acid	Alanine and Aspartate Metabolism	0.530306	0.244731	413	0	0	Co-Metabolism
100021654	-0.256969	73.3878	[-1.07,0.58]	ala-leu-ala	Peptide	Polypeptide	0.532245	0.245426	414	0	0	Unknown
100010866	0.258625	73.3469	[-0.56,1.11]	2-hydroxyoleate	Lipid	Fatty Acid, Monohydroxy	0.533061	0.246119	415	0	0	Unknown
100000657	-0.258052	73.2041	[-1.1,0.57]	1,2-dipalmitoyl-GPC (16:0/16:0)	Lipid	Phosphatidylcholine (PC)	0.535918	0.246816	416	0	0	Drug related
100015865	-0.254644	73.0204	[-1.05,0.62]	hexadecasphinganine (d16:0)*	Lipid	Sphingolipid Synthesis	0.539592	0.247518	417	0	0	Unknown
1136	-0.249037	72.8214	[-1.11,0.56]	valerate (5:0)	Lipid	Short Chain Fatty Acid	0.543571	0.248226	418	0	0	Drug related
71	0.247566	72.7398	[-0.6,1.07]	5-hydroxyindoleacetate	Amino Acid	Tryptophan Metabolism	0.545204	0.248935	419	0	0	Co-Metabolism
444	-0.245575	72.4286	[-1.09,0.57]	ornithine	Amino Acid	Urea cycle; Arginine and Proline Metabolism	0.551429	0.249655	420	0	0	Co-Metabolism
432	-0.246781	72.3316	[-1.07,0.59]	nicotinamide	Cofactors and Vitamins	Nicotinate and Nicotinamide Metabolism	0.553367	0.250376	421	0	0	Co-Metabolism
800	-0.244448	72.2653	[-1.06,0.6]	cysteine	Amino Acid	Methionine, Cysteine, SAM and Taurine Metabolism	0.554694	0.251098	422	0	0	Co-Metabolism
100002398	-0.243967	72.2449	[-1.05,0.61]	piperidine	Xenobiotics	Food Component/Plant	0.555102	0.251816	423	0	0	Microbiota
100001007	0.234232	71.8163	[-0.6,1.06]	ribonate	Carbohydrate	Pentose Metabolism	0.563673	0.252552	424	0	0	Unknown
100001293	0.237273	71.7602	[-0.56,1.1]	N-acetylhistidine	Amino Acid	Histidine Metabolism	0.564796	0.253286	425	0	0	Food related
209	-0.233381	71.6735	[-1.07,0.6]	adenosine 5'-monophosphate (AMP)	Nucleotide	Purine Metabolism, Adenine containing	0.566531	0.254022	426	0	0	Unknown
100001456	-0.239219	71.6633	[-1.06,0.62]	7-methylguanine	Nucleotide	Purine Metabolism, Guanine containing	0.566735	0.254754	427	0	0	Unknown
100003432	-0.233752	71.5612	[-1.06,0.57]	dihydroferulate	Xenobiotics	Food Component/Plant	0.568776	0.255488	428	0	0	Food related
100020769	0.228957	71.2755	[-0.63,1.03]	1-heptadecenoylglycerol (17:1)*	Lipid	Monoacylglycerol	0.57449	0.256231	429	0	0	Unknown
278	-0.225882	71.1633	[-1.05,0.62]	cysteinylglycine	Amino Acid	Glutathione Metabolism	0.576735	0.256977	430	0	0	Co-Metabolism
100001542	0.232315	71.0867	[-0.6,1.08]	ferulate	Xenobiotics	Food Component/Plant	0.578265	0.257722	431	0	0	Microbiota
1442	-0.229439	71.0561	[-1.04,0.62]	beta-hydroxyisovalerate	Amino Acid	Leucine, Isoleucine and Valine Metabolism	0.578878	0.258466	432	0	0	Food related
100001277	-0.225886	71.0255	[-1.07,0.6]	10-nonadecenoate (19:1n9)	Lipid	Long Chain Monounsaturated Fatty Acid	0.57949	0.259207	433	0	0	Food related
821	-0.229915	71.0153	[-1.09,0.59]	pseudouridine	Nucleotide	Pyrimidine Metabolism, Uracil containing	0.579694	0.259945	434	0	0	Microbiota
100020371	0.224489	71	[-0.62,1.06]	N,N-dimethylalanine	Amino Acid	Alanine and Aspartate Metabolism	0.58	0.260681	435	0	0	Unknown
100020407	-0.222682	70.9235	[-1.03,0.63]	enterolactone sulfate	Xenobiotics	Food Component/Plant	0.581531	0.261417	436	0	0	Unknown
192	0.223576	70.3367	[-0.63,1.03]	N-acetylputrescine	Amino Acid	Polyamine Metabolism	0.593265	0.262176	437	0	0	Co-Metabolism
100000863	-0.218933	70.3214	[-1.07,0.6]	adipate (C6-DC)	Lipid	Fatty Acid, Dicarboxylate	0.593571	0.262933	438	0	0	Microbiota
100015968	0.217818	70.1735	[-0.61,1.05]	carotene diol (3)	Cofactors and Vitamins	Vitamin A Metabolism	0.596531	0.263693	439	0	0	Unknown
100005716	0.215242	70.1378	[-0.65,1.03]	1-oleoyl-GPG (18:1)*	Lipid	Lysophospholipid	0.597245	0.264451	440	0	0	Unknown
100000013	0.217828	70.1224	[-0.62,1.05]	3-hydroxybenzoate	Xenobiotics	Benzoate Metabolism	0.597551	0.265206	441	0	0	Microbiota
100002945	-0.219494	70.0459	[-1.06,0.6]	(14 or 15)-methylpalmitate (a17:0 or i17:0)	Lipid	Fatty Acid, Branched	0.599082	0.265962	442	0	0	Unknown
568	-0.212796	70.0306	[-1.07,0.62]	pyridoxamine	Cofactors and Vitamins	Vitamin B6 Metabolism	0.599388	0.266714	443	0	0	Co-Metabolism
100021467	-0.217228	69.9541	[-1.05,0.61]	pentose acid*	Partially Characterized Molecules	Partially Characterized Molecules	0.600918	0.267467	444	0	0	Unknown
100001550	-0.215338	69.9082	[-1.01,0.64]	homostachydrine*	Xenobiotics	Food Component/Plant	0.601837	0.268219	445	0	0	Drug related
100004299	-0.211541	69.852	[-1.05,0.62]	N-acetyl-1-methylhistidine*	Amino Acid	Histidine Metabolism	0.602959	0.268969	446	0	0	Unknown
1140	0.218553	69.801	[-0.59,1.07]	gamma-glutamylglutamine	Peptide	Gamma-glutamyl Amino Acid	0.60398	0.269719	447	0	0	Unknown
100001485	-0.208759	69.5255	[-1.03,0.62]	gamma-glutamylisoleucine*	Peptide	Gamma-glutamyl Amino Acid	0.60949	0.270477	448	0	0	Food related
313	-0.209577	69.5	[-1.06,0.61]	sphinganine	Lipid	Sphingolipid Synthesis	0.61	0.271233	449	0	0	Co-Metabolism
100001125	-0.207963	69.4592	[-1.07,0.61]	threonylphenylalanine	Peptide	Dipeptide	0.610816	0.271988	450	0	0	Unknown
100009393	0.207476	69.4439	[-0.63,1.04]	hexadecatrienoate (16:3n3)	Lipid	Long Chain Polyunsaturated Fatty Acid (n3 and n6)	0.611122	0.27274	451	0	0	Unknown
100002397	-0.209513	69.3112	[-1.04,0.65]	alpha-ketoglutaramate*	Amino Acid	Glutamate Metabolism	0.613776	0.273494	452	0	0	Co-Metabolism
798	0.207673	69.2092	[-0.64,1.04]	adenosine	Nucleotide	Purine Metabolism, Adenine containing	0.615816	0.27425	453	0	0	Co-Metabolism
100001843	-0.2014	68.9643	[-1.05,0.6]	gamma-glutamylalanine	Peptide	Gamma-glutamyl Amino Acid	0.620714	0.275013	454	0	0	Unknown
100001294	-0.20356	68.9337	[-1.03,0.62]	gamma-glutamylglycine	Peptide	Gamma-glutamyl Amino Acid	0.621327	0.275774	455	0	0	Unknown
100002417	-0.20389	68.9286	[-1.04,0.62]	2,3-dihydroxyisovalerate	Xenobiotics	Food Component/Plant	0.621429	0.276532	456	0	0	Unknown
100020361	-0.20055	68.8316	[-1.05,0.63]	3-amino-2-piperidone	Amino Acid	Urea cycle; Arginine and Proline Metabolism	0.623367	0.277291	457	0	0	Unknown
405	-0.198465	68.6582	[-1.02,0.65]	lithocholate	Lipid	Secondary Bile Acid Metabolism	0.626837	0.278054	458	0	0	Food related
100005383	0.199696	68.5408	[-0.64,1.03]	N-methylpipecolate	Xenobiotics	Bacterial/Fungal	0.629184	0.278819	459	0	0	Unknown
100001429	-0.198069	68.4031	[-1.05,0.65]	1-margaroylglycerol (17:0)	Lipid	Monoacylglycerol	0.631939	0.279587	460	0	0	Unknown
100019892	-0.193833	68.3469	[-1.02,0.62]	2-hydroxyarachidate*	Lipid	Fatty Acid, Monohydroxy	0.633061	0.280354	461	0	0	Food related
100001083	0.191542	68.2092	[-0.67,1.01]	indolepropionate	Amino Acid	Tryptophan Metabolism	0.635816	0.281123	462	0	0	Microbiota
100002952	-0.193164	68.1173	[-1.03,0.63]	docosadioate (C22-DC)	Lipid	Fatty Acid, Dicarboxylate	0.637653	0.281893	463	0	0	Unknown
74	0.189222	68.1071	[-0.64,1.02]	guanosine-2',3'-cyclic monophosphate	Nucleotide	Purine Metabolism, Guanine containing	0.637857	0.28266	464	0	0	Unknown
100002953	0.192194	68.0969	[-0.62,1.04]	16-hydroxypalmitate	Lipid	Fatty Acid, Monohydroxy	0.638061	0.283425	465	0	0	Food related
100000840	-0.186609	67.9694	[-1,0.68]	tartronate (hydroxymalonate)	Xenobiotics	Food Component/Plant	0.640612	0.284191	466	0	0	Drug related
1113	-0.193223	67.898	[-1.02,0.64]	4-acetamidobutanoate	Amino Acid	Polyamine Metabolism	0.642041	0.284957	467	0	0	Co-Metabolism
100001269	-0.189255	67.6939	[-1,0.67]	campesterol	Lipid	Sterol	0.646122	0.285729	468	0	0	Co-Metabolism
892	-0.188889	67.6071	[-1.06,0.63]	nonadecanoate (19:0)	Lipid	Long Chain Saturated Fatty Acid	0.647857	0.286501	469	0	0	Microbiota
100000436	-0.184178	67.3827	[-1.04,0.64]	glycodeoxycholate	Lipid	Secondary Bile Acid Metabolism	0.652347	0.28728	470	0	0	Microbiota
1099	0.186033	67.2959	[-0.68,1.01]	guanosine	Nucleotide	Purine Metabolism, Guanine containing	0.654082	0.288058	471	0	0	Co-Metabolism
100001276	-0.184284	67.1684	[-1.02,0.63]	N-acetylisoleucine	Amino Acid	Leucine, Isoleucine and Valine Metabolism	0.656633	0.288839	472	0	0	Unknown
100002488	0.175746	67.1122	[-0.66,1.01]	isoursodeoxycholate	Lipid	Secondary Bile Acid Metabolism	0.657755	0.289619	473	0	0	Food related
112	0.177862	67.0153	[-0.67,1.03]	3-hydroxy-3-methylglutarate	Lipid	Mevalonate Metabolism	0.659694	0.2904	474	0	0	Drug related
882	0.178882	66.9337	[-0.66,1]	thymine	Nucleotide	Pyrimidine Metabolism, Thymine containing	0.661327	0.291181	475	0	0	Co-Metabolism
1023	-0.174736	66.9082	[-0.96,0.74]	sarcosine	Amino Acid	Glycine, Serine and Threonine Metabolism	0.661837	0.29196	476	0	0	Co-Metabolism
100021277	0.176754	66.852	[-0.66,1]	5-hydroxypicolinic acid	Amino Acid	Tryptophan Metabolism	0.662959	0.292737	477	0	0	Unknown
100006369	0.172227	66.7092	[-0.65,1.01]	N-carbamoylalanine	Amino Acid	Alanine and Aspartate Metabolism	0.665816	0.293518	478	0	0	Unknown
100019960	-0.180338	66.699	[-1,0.66]	2-hydroxyheptanoate*	Lipid	Fatty Acid, Monohydroxy	0.66602	0.294296	479	0	0	Unknown
1053	0.178151	66.6122	[-0.65,1.03]	3-ureidopropionate	Nucleotide	Pyrimidine Metabolism, Uracil containing	0.667755	0.295074	480	0	0	Co-Metabolism
100001823	0.172973	66.4745	[-0.65,1.03]	N-methylalanine	Amino Acid	Alanine and Aspartate Metabolism	0.67051	0.295854	481	0	0	Unknown
100003065	0.170184	66.4133	[-0.65,1.02]	digalactosylglycerol*	Lipid	Galactosyl Glycerolipids	0.671735	0.296634	482	0	0	Unknown
100001675	-0.17694	66.3929	[-1.01,0.67]	4-hydroxycinnamate	Xenobiotics	Food Component/Plant	0.672143	0.297411	483	0	0	Microbiota
818	0.172186	66.3163	[-0.67,0.99]	malonate	Lipid	Fatty Acid Synthesis	0.673673	0.298189	484	0	0	Co-Metabolism
100001531	0.17271	66.1837	[-0.64,1.04]	3-ureidoisobutyrate	Nucleotide	Pyrimidine Metabolism, Uracil containing	0.676327	0.298968	485	0	0	Food related
100002007	0.1665	66.1378	[-0.67,1.01]	5alpha-androstan-3alpha,17alpha-diol disulfate	Lipid	Androgenic Steroids	0.677245	0.299747	486	0	0	Unknown
1107	0.163976	66.0663	[-0.68,0.99]	N-acetylcysteine	Amino Acid	Methionine, Cysteine, SAM and Taurine Metabolism	0.678673	0.300525	487	0	0	Drug related
100008930	0.168966	65.9184	[-0.65,1.04]	oleate/vaccenate (18:1)	Lipid	Long Chain Monounsaturated Fatty Acid	0.681633	0.301306	488	0	0	Unknown
339	-0.168956	65.8265	[-1,0.67]	glutarate (C5-DC)	Lipid	Fatty Acid, Dicarboxylate	0.683469	0.302087	489	0	0	Microbiota
100019966	-0.166197	65.4694	[-1.01,0.67]	3-hydroxyoleate*	Lipid	Fatty Acid, Monohydroxy	0.690612	0.30288	490	0	0	Unknown
100001662	0.166083	65.4643	[-0.67,1]	deoxycarnitine	Lipid	Carnitine Metabolism	0.690714	0.30367	491	0	0	Drug related
1095	0.159623	65.3724	[-0.68,0.99]	tryptamine	Amino Acid	Tryptophan Metabolism	0.692551	0.304461	492	0	0	Co-Metabolism
100021710	0.161694	65.1582	[-0.71,0.97]	hydroxy-undecanedioate (OH-C11:0-DC)*	Lipid	Fatty Acid, Monohydroxy	0.696837	0.305256	493	0	0	Unknown
572	0.16162	65.102	[-0.69,0.99]	glucose	Carbohydrate	Glycolysis, Gluconeogenesis, and Pyruvate Metabolism	0.697959	0.306051	494	0	0	Co-Metabolism
100021502	-0.155843	65.0612	[-0.98,0.68]	(2 or 3)-decenoate (10:1n7 or n8)	Lipid	Medium Chain Fatty Acid	0.698776	0.306845	495	0	0	Unknown
100004434	-0.15917	65.051	[-1,0.69]	1-methyl-beta-carboline-3-carboxylic acid	Xenobiotics	Food Component/Plant	0.69898	0.307635	496	0	0	Unknown
100000276	0.153973	65.0153	[-0.7,0.98]	maltotriose	Carbohydrate	Glycogen Metabolism	0.699694	0.308424	497	0	0	Drug related
100001092	0.15246	64.6888	[-0.69,0.98]	trigonelline (N'-methylnicotinate)	Cofactors and Vitamins	Nicotinate and Nicotinamide Metabolism	0.706224	0.309223	498	0	0	Food related
100003434	-0.149627	64.6429	[-1,0.66]	imidazole propionate	Amino Acid	Histidine Metabolism	0.707143	0.31002	499	0	0	Microbiota
100001103	0.155832	64.5867	[-0.68,0.99]	glutamate, gamma-methyl ester	Amino Acid	Glutamate Metabolism	0.708265	0.310817	500	0	0	Unknown
100000101	0.154046	64.5561	[-0.66,0.99]	pimelate (C7-DC)	Lipid	Fatty Acid, Dicarboxylate	0.708878	0.311611	501	0	0	Microbiota
100003429	0.145946	63.5816	[-0.67,1.01]	equol sulfate	Xenobiotics	Food Component/Plant	0.728367	0.312442	502	0	0	Unknown
100005852	0.136822	63.4541	[-0.73,0.96]	10-hydroxystearate	Lipid	Fatty Acid, Monohydroxy	0.730918	0.313274	503	0	0	Food related
100001890	0.14401	63.4541	[-0.68,0.97]	alanylleucine	Peptide	Dipeptide	0.730918	0.314102	504	0	0	Unknown
100001254	-0.143475	63.4235	[-0.97,0.72]	N-acetyltryptophan	Amino Acid	Tryptophan Metabolism	0.731531	0.314929	505	0	0	Unknown
100000672	0.136943	63.2806	[-0.72,0.94]	1-myristoyl-2-palmitoyl-GPC (14:0/16:0)	Lipid	Phosphatidylcholine (PC)	0.734388	0.315758	506	0	0	Food related
519	-0.141634	63.2653	[-0.95,0.72]	myristate (14:0)	Lipid	Long Chain Saturated Fatty Acid	0.734694	0.316584	507	0	0	Microbiota
439	0.137401	63.2143	[-0.71,0.95]	stearate (18:0)	Lipid	Long Chain Saturated Fatty Acid	0.735714	0.317409	508	0	0	Co-Metabolism
100020219	0.139836	63.0867	[-0.7,0.98]	3-formylindole	Xenobiotics	Food Component/Plant	0.738265	0.318236	509	0	0	Microbiota
100002557	0.136258	62.9694	[-0.72,0.97]	N-methylhydantoin	Amino Acid	Creatine Metabolism	0.740612	0.319064	510	0	0	Microbiota
100001810	-0.135014	62.9235	[-0.98,0.7]	dimethylarginine (SDMA + ADMA)	Amino Acid	Urea cycle; Arginine and Proline Metabolism	0.741531	0.319891	511	0	0	Unknown
2051	0.136395	62.9082	[-0.73,0.95]	methylsuccinate	Amino Acid	Leucine, Isoleucine and Valine Metabolism	0.741837	0.320715	512	0	0	Food related
567	0.133797	62.8418	[-0.71,0.96]	nicotinate	Cofactors and Vitamins	Nicotinate and Nicotinamide Metabolism	0.743163	0.321539	513	0	0	Co-Metabolism
100006122	-0.132817	62.8214	[-1,0.67]	ribulose/xylulose	Carbohydrate	Pentose Metabolism	0.743571	0.32236	514	0	0	Unknown
100001765	-0.131449	62.7092	[-0.97,0.68]	3-methyladipate	Lipid	Fatty Acid, Dicarboxylate	0.745816	0.323182	515	0	0	Food related
100003109	-0.138485	62.6888	[-1.01,0.68]	2-oxindole-3-acetate	Xenobiotics	Food Component/Plant	0.746224	0.324002	516	0	0	Food related
100001718	0.127149	62.352	[-0.71,0.96]	2,4,6-trihydroxybenzoate	Xenobiotics	Benzoate Metabolism	0.752959	0.324831	517	0	0	Food related
424	0.128261	62.2041	[-0.67,1]	palmitate (16:0)	Lipid	Long Chain Saturated Fatty Acid	0.755918	0.325664	518	0	0	Co-Metabolism
1082	-0.124483	62.0663	[-0.97,0.71]	N-acetylleucine	Amino Acid	Leucine, Isoleucine and Valine Metabolism	0.758673	0.326498	519	0	0	Unknown
1221	-0.128784	62.0459	[-1,0.69]	creatine	Amino Acid	Creatine Metabolism	0.759082	0.32733	520	0	0	Co-Metabolism
100000447	0.125807	61.9541	[-0.69,0.98]	gentisate	Amino Acid	Tyrosine Metabolism	0.760918	0.328162	521	0	0	Co-Metabolism
251	-0.125864	61.8878	[-0.93,0.74]	biotin	Cofactors and Vitamins	Biotin Metabolism	0.762245	0.328994	522	0	0	Co-Metabolism
100015760	0.125428	61.8878	[-0.73,0.94]	linoleoylcholine*	Lipid	Fatty Acid Metabolism (Acyl Choline)	0.762245	0.329822	523	0	0	Unknown
100001540	-0.122985	61.5918	[-0.93,0.74]	glutamine_degradant*	Partially Characterized Molecules	Partially Characterized Molecules	0.768163	0.330659	524	0	0	Unknown
100005463	-0.121944	61.5306	[-0.97,0.71]	N-acetylmethionine sulfoxide	Amino Acid	Methionine, Cysteine, SAM and Taurine Metabolism	0.769388	0.331494	525	0	0	Unknown
100000135	0.117416	61.449	[-0.73,0.92]	2'-deoxyinosine	Nucleotide	Purine Metabolism, (Hypo)Xanthine/Inosine containing	0.77102	0.33233	526	0	0	Unknown
100001462	-0.116718	61.4133	[-0.96,0.7]	1-stearoyl-GPG (18:0)	Lipid	Lysophospholipid	0.771735	0.333164	527	0	0	Unknown
100001131	0.1179	61.398	[-0.7,0.97]	N-methylglutamate	Amino Acid	Glutamate Metabolism	0.772041	0.333995	528	0	0	Microbiota
100001207	0.115368	61.3469	[-0.7,0.97]	4-imidazoleacetate	Amino Acid	Histidine Metabolism	0.773061	0.334825	529	0	0	Co-Metabolism
100002367	-0.117616	61.1531	[-0.95,0.72]	2R,3R-dihydroxybutyrate	Lipid	Fatty Acid, Dihydroxy	0.776939	0.335659	530	0	0	Unknown
100015967	0.116306	61.1173	[-0.74,0.93]	carotene diol (2)	Cofactors and Vitamins	Vitamin A Metabolism	0.777653	0.336491	531	0	0	Unknown
100001768	-0.113303	61.0612	[-0.95,0.7]	N6-carboxymethyllysine	Carbohydrate	Advanced Glycation End-product	0.778776	0.337323	532	0	0	Unknown
100006010	0.111745	60.898	[-0.76,0.93]	diosmin (diosmetin 7-rutinoside)	Xenobiotics	Drug - Cardiovascular	0.782041	0.338157	533	0	0	Drug related
1002	-0.109435	60.8214	[-0.96,0.72]	allantoin	Nucleotide	Purine Metabolism, (Hypo)Xanthine/Inosine containing	0.783571	0.338991	534	0	0	Microbiota
100004295	-0.112689	60.8061	[-0.93,0.76]	2-piperidinone	Xenobiotics	Food Component/Plant	0.783878	0.339823	535	0	0	Unknown
100002619	-0.109633	60.75	[-0.93,0.76]	sedoheptulose	Carbohydrate	Pentose Metabolism	0.785	0.340653	536	0	0	Food related
100000956	0.109112	60.6684	[-0.74,0.94]	8-hydroxyoctanoate	Lipid	Fatty Acid, Monohydroxy	0.786633	0.341484	537	0	0	Unknown
100003415	-0.109287	60.6633	[-0.93,0.72]	N6-methyllysine	Amino Acid	Lysine Metabolism	0.786735	0.342311	538	0	0	Unknown
100000707	-0.10493	60.6327	[-0.93,0.75]	maleate	Lipid	Fatty Acid, Dicarboxylate	0.787347	0.343137	539	0	0	Microbiota
880	-0.110841	60.551	[-0.94,0.73]	adenine	Nucleotide	Purine Metabolism, Adenine containing	0.78898	0.343963	540	0	0	Unknown
100022015	0.107779	60.551	[-0.75,0.94]	bilirubin degradation product, C16H18N2O5 (4)**	Partially Characterized Molecules	Partially Characterized Molecules	0.78898	0.344785	541	0	0	Co-Metabolism
331	-0.109261	60.5459	[-0.95,0.71]	gamma-glutamylglutamate	Peptide	Gamma-glutamyl Amino Acid	0.789082	0.345605	542	0	0	Unknown
100000463	0.11616	60.5357	[-0.73,0.94]	indolelactate	Amino Acid	Tryptophan Metabolism	0.789286	0.346422	543	0	0	Microbiota
1489	-0.109229	60.5153	[-0.98,0.68]	palmitoyl ethanolamide	Lipid	Endocannabinoid	0.789694	0.347237	544	0	0	Drug related
445	0.104826	60.4847	[-0.75,0.91]	orotate	Nucleotide	Pyrimidine Metabolism, Orotate containing	0.790306	0.34805	545	0	0	Co-Metabolism
100009217	-0.108459	60.4643	[-0.92,0.74]	1,2-dilinoleoyl-GPE (18:2/18:2)*	Lipid	Phosphatidylethanolamine (PE)	0.790714	0.348861	546	0	0	Food related
100020242	0.110338	60.3929	[-0.74,0.94]	diacetylspermidine*	Amino Acid	Polyamine Metabolism	0.792143	0.349671	547	0	0	Unknown
421	-0.105822	60.3827	[-0.94,0.75]	inositol hexakisphosphate	Lipid	Inositol Metabolism	0.792347	0.350479	548	0	0	Unknown
100001033	0.105572	60.1837	[-0.7,0.98]	beta-sitosterol	Lipid	Sterol	0.796327	0.351291	549	0	0	Co-Metabolism
100001026	-0.10532	60.1735	[-0.97,0.7]	galactonate	Carbohydrate	Fructose, Mannose and Galactose Metabolism	0.796531	0.352101	550	0	0	Microbiota
100001634	-0.104344	60.0816	[-0.95,0.74]	vanillate	Xenobiotics	Food Component/Plant	0.798367	0.35291	551	0	0	Microbiota
100021536	-0.1043	60.0765	[-0.96,0.73]	N,N-dimethylvaline	Amino Acid	Leucine, Isoleucine and Valine Metabolism	0.798469	0.353718	552	0	0	Unknown
100001314	-0.10351	59.9898	[-0.93,0.74]	gamma-glutamylthreonine	Peptide	Gamma-glutamyl Amino Acid	0.800204	0.354525	553	0	0	Unknown
100003160	-0.103433	59.9337	[-0.94,0.74]	glutaminylleucine	Peptide	Dipeptide	0.801327	0.355332	554	0	0	Unknown
100000827	0.101844	59.7755	[-0.69,0.97]	1-palmitoylglycerol (16:0)	Lipid	Monoacylglycerol	0.80449	0.356141	555	0	0	Food related
100001446	0.10061	59.6786	[-0.75,0.93]	5-methyluridine (ribothymidine)	Nucleotide	Pyrimidine Metabolism, Uracil containing	0.806429	0.356951	556	0	0	Unknown
100001721	0.101517	59.602	[-0.73,0.95]	N2-acetyllysine	Amino Acid	Lysine Metabolism	0.807959	0.35776	557	0	0	Unknown
100009246	-0.0994223	59.5204	[-0.92,0.72]	2-methylserine	Amino Acid	Glycine, Serine and Threonine Metabolism	0.809592	0.35857	558	0	0	Unknown
100002951	0.0990967	59.4745	[-0.74,0.95]	eicosanedioate (C20-DC)	Lipid	Fatty Acid, Dicarboxylate	0.81051	0.359379	559	0	0	Unknown
100001337	0.10102	59.449	[-0.71,0.96]	linolenate [alpha or gamma; (18:3n3 or 6)]	Lipid	Long Chain Polyunsaturated Fatty Acid (n3 and n6)	0.81102	0.360185	560	0	0	Co-Metabolism
1276	-0.094679	59.4439	[-0.92,0.74]	p-hydroxybenzaldehyde	Xenobiotics	Benzoate Metabolism	0.811122	0.360989	561	0	0	Microbiota
1105	-0.0943542	59.1888	[-0.92,0.75]	alpha-tocopherol	Cofactors and Vitamins	Tocopherol Metabolism	0.816224	0.361799	562	0	0	Microbiota
100000943	0.0904529	59.1684	[-0.77,0.9]	2-oleoylglycerol (18:1)	Lipid	Monoacylglycerol	0.816633	0.362607	563	0	0	Food related
100001689	0.0977201	59.1429	[-0.72,0.95]	pheophorbide A	Xenobiotics	Food Component/Plant	0.817143	0.363413	564	0	0	Unknown
100009325	-0.0942105	59.1173	[-0.92,0.76]	3-carboxyadipate	Lipid	Fatty Acid, Dicarboxylate	0.817653	0.364217	565	0	0	Unknown
936	0.0928857	59.0714	[-0.78,0.91]	pyridoxine (Vitamin B6)	Cofactors and Vitamins	Vitamin B6 Metabolism	0.818571	0.365019	566	0	0	Co-Metabolism
100000849	-0.092532	58.9796	[-0.95,0.72]	2,3-dimethylsuccinate	Amino Acid	Leucine, Isoleucine and Valine Metabolism	0.820408	0.365823	567	0	0	Unknown
100004284	-0.0937806	58.9388	[-0.92,0.75]	dimethyl sulfone	Xenobiotics	Chemical	0.821224	0.366624	568	0	0	Microbiota
100001266	-0.0910297	58.9082	[-0.95,0.73]	N-acetylarginine	Amino Acid	Urea cycle; Arginine and Proline Metabolism	0.821837	0.367424	569	0	0	Unknown
872	-0.0935383	58.8673	[-0.98,0.72]	thymidine	Nucleotide	Pyrimidine Metabolism, Thymine containing	0.822653	0.368223	570	0	0	Co-Metabolism
100001740	-0.0886972	58.7959	[-0.9,0.77]	mannitol/sorbitol	Carbohydrate	Fructose, Mannose and Galactose Metabolism	0.824082	0.369021	571	0	0	Unknown
100008998	0.090798	58.4643	[-0.73,0.95]	gamma-tocopherol/beta-tocopherol	Cofactors and Vitamins	Tocopherol Metabolism	0.830714	0.369829	572	0	0	Unknown
1001	-0.0864439	58.4592	[-0.92,0.77]	trans-4-hydroxyproline	Amino Acid	Urea cycle; Arginine and Proline Metabolism	0.830816	0.370633	573	0	0	Co-Metabolism
100001567	-0.0848558	58.2194	[-0.95,0.73]	1-palmitoyl-GPE (16:0)	Lipid	Lysophospholipid	0.835612	0.371443	574	0	0	Food related
100020372	-0.0851214	57.9694	[-0.95,0.74]	3-indoleglyoxylic acid	Xenobiotics	Food Component/Plant	0.840612	0.372259	575	0	0	Unknown
1137	0.0775077	57.6582	[-0.72,0.92]	oleoyl ethanolamide	Lipid	Endocannabinoid	0.846837	0.373083	576	0	0	Food related
100001058	0.079861	57.5255	[-0.75,0.92]	nicotinic acid mononucleotide (NaMN)	Cofactors and Vitamins	Nicotinate and Nicotinamide Metabolism	0.84949	0.373909	577	0	0	Unknown
100002285	0.079368	57.4643	[-0.72,0.96]	2,4-dihydroxybutyrate	Lipid	Fatty Acid, Dihydroxy	0.850714	0.374734	578	0	0	Unknown
826	0.0755997	57.4541	[-0.79,0.88]	xylose	Carbohydrate	Pentose Metabolism	0.850918	0.375556	579	0	0	Co-Metabolism
100001645	-0.0778116	57.4031	[-0.92,0.76]	cyano-alanine	Amino Acid	Methionine, Cysteine, SAM and Taurine Metabolism	0.851939	0.376377	580	0	0	Unknown
100000263	-0.0751542	57.3673	[-0.92,0.75]	imidazole lactate	Amino Acid	Histidine Metabolism	0.852653	0.377197	581	0	0	Unknown
100020378	-0.0724122	57.1684	[-0.88,0.76]	2-hydroxysebacate	Lipid	Fatty Acid, Dicarboxylate	0.856633	0.378021	582	0	0	Unknown
100004561	0.0754285	57.0663	[-0.76,0.92]	N-formylanthranilic acid	Amino Acid	Tryptophan Metabolism	0.858673	0.378845	583	0	0	Unknown
100019968	-0.0709083	57.0153	[-0.89,0.77]	lyxonate	Carbohydrate	Pentose Metabolism	0.859694	0.379669	584	0	0	Unknown
54	-0.0689904	56.898	[-0.93,0.74]	1-methyladenine	Nucleotide	Purine Metabolism, Adenine containing	0.862041	0.380493	585	0	0	Unknown
100021199	-0.0697847	56.7551	[-0.92,0.75]	stigmastadienone	Lipid	Sterol	0.864898	0.38132	586	0	0	Unknown
1003	-0.0679666	56.7398	[-0.93,0.77]	galactitol (dulcitol)	Carbohydrate	Fructose, Mannose and Galactose Metabolism	0.865204	0.382144	587	0	0	Co-Metabolism
100001648	0.0705383	56.6531	[-0.76,0.92]	afromosin	Xenobiotics	Food Component/Plant	0.866939	0.382969	588	0	0	Co-Metabolism
512	-0.0663301	56.6531	[-0.89,0.76]	taurine	Amino Acid	Methionine, Cysteine, SAM and Taurine Metabolism	0.866939	0.38379	589	0	0	Unknown
100001981	-0.0655754	56.5204	[-0.93,0.74]	gamma-tocotrienol	Cofactors and Vitamins	Tocopherol Metabolism	0.869592	0.384614	590	0	0	Microbiota
100001425	-0.0620161	56.3673	[-0.86,0.79]	5,6-dihydrouridine	Nucleotide	Pyrimidine Metabolism, Uracil containing	0.872653	0.38544	591	0	0	Unknown
504	0.0696684	56.3571	[-0.75,0.94]	serotonin	Amino Acid	Tryptophan Metabolism	0.872857	0.386263	592	0	0	Co-Metabolism
100020770	0.0674869	56.3367	[-0.77,0.89]	2-heptadecenoylglycerol (17:1)*	Lipid	Monoacylglycerol	0.873265	0.387084	593	0	0	Unknown
100001620	0.0618951	56.2296	[-0.74,0.93]	glycerophosphoethanolamine	Lipid	Phospholipid Metabolism	0.875408	0.387906	594	0	0	Co-Metabolism
935	-0.0611519	56.1888	[-0.9,0.78]	sucrose	Carbohydrate	Disaccharides and Oligosaccharides	0.876224	0.388727	595	0	0	Co-Metabolism
100002026	0.0644545	56.1378	[-0.82,0.87]	androstenediol (3alpha, 17alpha) monosulfate (2)	Lipid	Androgenic Steroids	0.877245	0.389547	596	0	0	Unknown
100015666	0.0657399	56.0612	[-0.8,0.89]	glycerophosphoserine*	Lipid	Phospholipid Metabolism	0.878776	0.390366	597	0	0	Unknown
881	-0.0619004	55.9643	[-0.9,0.77]	cytosine	Nucleotide	Pyrimidine Metabolism, Cytidine containing	0.880714	0.391186	598	0	0	Microbiota
100021372	-0.0608822	55.9184	[-0.91,0.76]	2-hydroxy-4-(methylthio)butanoic acid	Amino Acid	Methionine, Cysteine, SAM and Taurine Metabolism	0.881633	0.392005	599	0	0	Unknown
136	-0.0567322	55.8929	[-0.87,0.82]	cholate	Lipid	Primary Bile Acid Metabolism	0.882143	0.392822	600	0	0	Co-Metabolism
536	0.0609893	55.8622	[-0.76,0.9]	2'-deoxyuridine	Nucleotide	Pyrimidine Metabolism, Uracil containing	0.882755	0.393637	601	0	0	Co-Metabolism
100000282	0.0628214	55.8418	[-0.8,0.9]	N-acetylglutamate	Amino Acid	Glutamate Metabolism	0.883163	0.39445	602	0	0	Co-Metabolism
100006115	0.058416	55.7143	[-0.77,0.89]	arabonate/xylonate	Carbohydrate	Pentose Metabolism	0.885714	0.395265	603	0	0	Unknown
1104	0.0559028	55.6582	[-0.78,0.9]	methyl indole-3-acetate	Xenobiotics	Food Component/Plant	0.886837	0.396079	604	0	0	Unknown
100001271	-0.0541357	55.5204	[-0.88,0.78]	1-stearoyl-GPC (18:0)	Lipid	Lysophospholipid	0.889592	0.396894	605	0	0	Food related
100001300	0.0615111	55.4592	[-0.79,0.9]	alpha-hydroxyisovalerate	Amino Acid	Leucine, Isoleucine and Valine Metabolism	0.890816	0.397709	606	0	0	Food related
100003260	-0.0552472	55.3163	[-0.89,0.77]	carboxyethyl-GABA	Amino Acid	Glutamate Metabolism	0.893673	0.398527	607	0	0	Unknown
100008929	0.0498957	54.9031	[-0.8,0.88]	2-methylcitrate/homocitrate	Energy	TCA Cycle	0.901939	0.399355	608	0	0	Unknown
1869	-0.0485272	54.7857	[-0.94,0.76]	2-hydroxyhippurate (salicylurate)	Xenobiotics	Benzoate Metabolism	0.904286	0.400184	609	0	0	Microbiota
100002880	-0.0482587	54.6276	[-0.89,0.8]	inositol pentakisphosphate	Lipid	Inositol Metabolism	0.907449	0.401015	610	0	0	Unknown
563	-0.0449809	54.4388	[-0.9,0.8]	glutamine	Amino Acid	Glutamate Metabolism	0.911224	0.40185	611	0	0	Co-Metabolism
100002185	0.0461363	54.352	[-0.78,0.89]	indole-3-carboxylate	Amino Acid	Tryptophan Metabolism	0.912959	0.402685	612	0	0	Food related
100002382	0.0387477	54.0816	[-0.83,0.86]	2-aminophenol	Xenobiotics	Food Component/Plant	0.918367	0.403527	613	0	0	Microbiota
893	0.0435822	54.0612	[-0.77,0.9]	arachidate (20:0)	Lipid	Long Chain Saturated Fatty Acid	0.918776	0.404366	614	0	0	Co-Metabolism
100000706	0.0344698	53.3367	[-0.81,0.88]	alpha-hydroxyisocaproate	Amino Acid	Leucine, Isoleucine and Valine Metabolism	0.933265	0.405226	615	0	0	Microbiota
100001730	0.0373996	53.2704	[-0.79,0.9]	3,4-dihydroxybutyrate	Lipid	Fatty Acid, Dihydroxy	0.934592	0.406085	616	0	0	Unknown
100021065	0.0320212	53.2143	[-0.77,0.9]	lactobacillic acid	Xenobiotics	Bacterial/Fungal	0.935714	0.406944	617	0	0	Unknown
100001411	-0.0309535	53.2041	[-0.87,0.8]	beta-guanidinopropanoate	Xenobiotics	Food Component/Plant	0.935918	0.4078	618	0	0	Unknown
100009204	0.0275291	53.1276	[-0.81,0.86]	1,2-dipalmitoyl-GPE (16:0/16:0)*	Lipid	Phosphatidylethanolamine (PE)	0.937449	0.408655	619	0	0	Unknown
100001048	0.0310527	53.0969	[-0.81,0.87]	2-palmitoylglycerol (16:0)	Lipid	Monoacylglycerol	0.938061	0.409509	620	0	0	Food related
100001452	-0.0326177	52.9898	[-0.85,0.82]	isovalerylglycine	Amino Acid	Leucine, Isoleucine and Valine Metabolism	0.940204	0.410364	621	0	0	Unknown
100006124	0.0287681	52.9592	[-0.77,0.89]	N2,N6-diacetyllysine	Amino Acid	Lysine Metabolism	0.940816	0.411216	622	0	0	Unknown
100001335	0.0266392	52.8418	[-0.82,0.85]	eicosenoate (20:1)	Lipid	Long Chain Monounsaturated Fatty Acid	0.943163	0.41207	623	0	0	Drug related
1133	-0.0285377	52.8367	[-0.87,0.82]	tyramine	Amino Acid	Tyrosine Metabolism	0.943265	0.412922	624	0	0	Co-Metabolism
100003210	0.0253021	52.7551	[-0.8,0.88]	valylleucine	Peptide	Dipeptide	0.944898	0.413773	625	0	0	Unknown
100000862	-0.0272253	52.6684	[-0.87,0.8]	4-hydroxybenzoate	Xenobiotics	Benzoate Metabolism	0.946633	0.414624	626	0	0	Co-Metabolism
925	0.0269166	52.5051	[-0.81,0.86]	heptanoate (7:0)	Lipid	Medium Chain Fatty Acid	0.949898	0.415478	627	0	0	Unknown
100001063	-0.0244666	52.4949	[-0.87,0.8]	7-ketodeoxycholate	Lipid	Secondary Bile Acid Metabolism	0.950102	0.416329	628	0	0	Food related
535	-0.0256529	52.4643	[-0.87,0.8]	uridine	Nucleotide	Pyrimidine Metabolism, Uracil containing	0.950714	0.417179	629	0	0	Co-Metabolism
100001655	0.027244	52.4184	[-0.78,0.87]	1-palmitoyl-GPI (16:0)	Lipid	Lysophospholipid	0.951633	0.418027	630	0	0	Food related
1254	0.0270388	52.3622	[-0.8,0.87]	glycerol	Lipid	Glycerolipid Metabolism	0.952755	0.418874	631	0	0	Co-Metabolism
100020546	-0.0208922	52.2857	[-0.85,0.82]	N2-acetyl,N6-methyllysine	Amino Acid	Lysine Metabolism	0.954286	0.419721	632	0	0	Unknown
491	0.024333	52.2092	[-0.8,0.87]	pyridoxal	Cofactors and Vitamins	Vitamin B6 Metabolism	0.955816	0.420568	633	0	0	Co-Metabolism
100005946	-0.0233711	52.1429	[-0.89,0.81]	2-keto-3-deoxy-gluconate	Xenobiotics	Food Component/Plant	0.957143	0.421415	634	0	0	Unknown
100002324	-0.0212834	52.1327	[-0.83,0.82]	S-carboxymethyl-L-cysteine	Xenobiotics	Drug - Other	0.957347	0.422259	635	0	0	Drug related
914	-0.0224522	52.051	[-0.85,0.82]	ribose	Carbohydrate	Pentose Metabolism	0.95898	0.423103	636	0	0	Co-Metabolism
282	-0.0174654	51.9184	[-0.86,0.81]	cytidine 5'-monophosphate (5'-CMP)	Nucleotide	Pyrimidine Metabolism, Cytidine containing	0.961633	0.423948	637	0	0	Unknown
100000016	0.0201966	51.9031	[-0.82,0.87]	suberate (C8-DC)	Lipid	Fatty Acid, Dicarboxylate	0.961939	0.424791	638	0	0	Food related
100009233	0.0161185	51.5357	[-0.85,0.81]	palmitoylcholine	Lipid	Fatty Acid Metabolism (Acyl Choline)	0.969286	0.425643	639	0	0	Unknown
1235	0.0146506	51.3571	[-0.81,0.88]	gamma-glutamylhistidine	Peptide	Gamma-glutamyl Amino Acid	0.972857	0.426498	640	0	0	Unknown
330	-0.0139046	51.2755	[-0.86,0.8]	fumarate	Energy	TCA Cycle	0.97449	0.427353	641	0	0	Co-Metabolism
100003271	-0.0122271	51.0867	[-0.87,0.81]	beta-citrylglutamate	Amino Acid	Glutamate Metabolism	0.978265	0.428211	642	0	0	Unknown
2053	-0.00781906	50.9592	[-0.85,0.82]	tricarballylate	Energy	TCA Cycle	0.980816	0.429071	643	0	0	Microbiota
100010834	-0.00871792	50.8673	[-0.86,0.81]	3-methylglutarate/2-methylglutarate	Lipid	Fatty Acid, Dicarboxylate	0.982653	0.42993	644	0	0	Unknown
100015643	0.0101902	50.8418	[-0.82,0.85]	sphingadienine	Lipid	Sphingolipid Synthesis	0.983163	0.430788	645	0	0	Unknown
100001615	-0.00667545	50.6633	[-0.86,0.8]	octadecanedioate (C18-DC)	Lipid	Fatty Acid, Dicarboxylate	0.986735	0.431649	646	0	0	Food related
100000275	-0.00588245	50.5663	[-0.82,0.84]	maltotetraose	Carbohydrate	Glycogen Metabolism	0.988673	0.43251	647	0	0	Microbiota
100001219	-0.0070677	50.5255	[-0.82,0.85]	daidzein	Xenobiotics	Food Component/Plant	0.98949	0.433369	648	0	0	Drug related
100019953	-0.00558989	50.3367	[-0.87,0.83]	18-methylnonadecanoate (i20:0)	Lipid	Fatty Acid, Branched	0.993265	0.434232	649	0	0	Unknown
100000039	0.00429465	50.3214	[-0.86,0.81]	methionine sulfoxide	Amino Acid	Methionine, Cysteine, SAM and Taurine Metabolism	0.993571	0.435092	650	0	0	Unknown
100008903	0.00162953	50.2908	[-0.83,0.88]	1,2-dilinoleoyl-GPC (18:2/18:2)	Lipid	Phosphatidylcholine (PC)	0.994184	0.435951	651	0	0	Food related
100020840	-0.00400041	50.1837	[-0.85,0.83]	linolenoyl ethanolamide*	Lipid	Endocannabinoid	0.996327	0.436811	652	0	0	Unknown
100006726	-0.00229096	50.1684	[-0.83,0.83]	linoleoyl ethanolamide	Lipid	Endocannabinoid	0.996633	0.437668	653	0	0	Food related
